# Supplementary material for: AAV11 enables efficient retrograde targeting of projection neurons and enhances astrocyte-directed transduction
Source: Nat Commun. 2023 Jun 26;14:3792. doi: 10.1038/s41467-023-39554-7 (PMC10293207; doi:10.1038/s41467-023-39554-7)
Supplement: Supplementary file 4 — Source Data [file 41467_2023_39554_MOESM4_ESM.zip › Source Data.xlsx]

## Sheet: Figure 2e
Brain region	Vector	Number	Mean	SD	SEM	p value
dHPC	AAV2-retro-mCherry	57
dHPC	AAV2-retro-mCherry	43
dHPC	AAV2-retro-mCherry	65
dHPC	AAV2-retro-mCherry	52	54.25	9.21502	4.60751
dHPC	AAV11-EGFP	154
dHPC	AAV11-EGFP	192
dHPC	AAV11-EGFP	125
dHPC	AAV11-EGFP	246	179.25	52.2773	26.1386	0.0033
MTN	AAV2-retro-mCherry	2
MTN	AAV2-retro-mCherry	8
MTN	AAV2-retro-mCherry	14
MTN	AAV2-retro-mCherry	19	10.75	7.36546	3.68273
MTN	AAV11-EGFP	98
MTN	AAV11-EGFP	254
MTN	AAV11-EGFP	130
MTN	AAV11-EGFP	152	158.5	67.4166	33.7083	0.0048
EPd	AAV2-retro-mCherry	11
EPd	AAV2-retro-mCherry	11
EPd	AAV2-retro-mCherry	8
EPd	AAV2-retro-mCherry	7	9.25	2.06155	1.03078
EPd	AAV11-EGFP	244
EPd	AAV11-EGFP	264
EPd	AAV11-EGFP	214
EPd	AAV11-EGFP	103	206.25	71.8349	35.9174	0.0015
LD	AAV2-retro-mCherry	27
LD	AAV2-retro-mCherry	4
LD	AAV2-retro-mCherry	22
LD	AAV2-retro-mCherry	4	14.25	12.0104	6.00521
LD	AAV11-EGFP	128
LD	AAV11-EGFP	331
LD	AAV11-EGFP	251
LD	AAV11-EGFP	198	227	85.701	42.8505	0.0027
MSC	AAV2-retro-mCherry	2
MSC	AAV2-retro-mCherry	2
MSC	AAV2-retro-mCherry	0
MSC	AAV2-retro-mCherry	3	1.75	1.25831	0.62915
MSC	AAV11-EGFP	48
MSC	AAV11-EGFP	66
MSC	AAV11-EGFP	47
MSC	AAV11-EGFP	174	83.75	60.7968	30.3984	0.0357
ENT	AAV2-retro-mCherry	572
ENT	AAV2-retro-mCherry	852
ENT	AAV2-retro-mCherry	693
ENT	AAV2-retro-mCherry	995	778	184.595	92.2975
ENT	AAV11-EGFP	457
ENT	AAV11-EGFP	520
ENT	AAV11-EGFP	383
ENT	AAV11-EGFP	526	471.5	66.7458	92.2975	0.0205

## Sheet: Figure 3e
Brain region	Vector	Number	Mean	SD	SEM	p value
CEA	AAV2-retro-mCherry	16
CEA	AAV2-retro-mCherry	15
CEA	AAV2-retro-mCherry	20
CEA	AAV2-retro-mCherry	18	17.25	2.21736	1.10868
CEA	AAV11-EGFP	180
CEA	AAV11-EGFP	165
CEA	AAV11-EGFP	158
CEA	AAV11-EGFP	148	162.75	13.4505	6.72526	< 0.0001
CTX L4	AAV2-retro-mCherry	988
CTX L4	AAV2-retro-mCherry	595
CTX L4	AAV2-retro-mCherry	509
CTX L4	AAV2-retro-mCherry	472	641	237.002	118.501
CTX L4	AAV11-EGFP	891
CTX L4	AAV11-EGFP	441
CTX L4	AAV11-EGFP	404
CTX L4	AAV11-EGFP	424	540	234.488	117.244	0.5668
CTX L5	AAV2-retro-mCherry	462
CTX L5	AAV2-retro-mCherry	400
CTX L5	AAV2-retro-mCherry	356
CTX L5	AAV2-retro-mCherry	291	377.25	72.0896	36.0448
CTX L5	AAV11-EGFP	433
CTX L5	AAV11-EGFP	356
CTX L5	AAV11-EGFP	352
CTX L5	AAV11-EGFP	250	347.75	75.075	37.5375	0.5914
CTX L6	AAV2-retro-mCherry	0
CTX L6	AAV2-retro-mCherry	0
CTX L6	AAV2-retro-mCherry	0
CTX L6	AAV2-retro-mCherry	0	0	0	0
CTX L6	AAV11-EGFP	928
CTX L6	AAV11-EGFP	524
CTX L6	AAV11-EGFP	485
CTX L6	AAV11-EGFP	428	591.25	227.935	113.967	< 0.0001
PMd	AAV2-retro-mCherry	4
PMd	AAV2-retro-mCherry	2
PMd	AAV2-retro-mCherry	6
PMd	AAV2-retro-mCherry	4	4	1.63299	0.8165
PMd	AAV11-EGFP	137
PMd	AAV11-EGFP	124
PMd	AAV11-EGFP	87
PMd	AAV11-EGFP	143	122.75	25.1181	12.559	< 0.0001
SI	AAV2-retro-mCherry	23
SI	AAV2-retro-mCherry	18
SI	AAV2-retro-mCherry	27
SI	AAV2-retro-mCherry	15	20.75	5.31505	2.65754
SI	AAV11-EGFP	164
SI	AAV11-EGFP	147
SI	AAV11-EGFP	158
SI	AAV11-EGFP	136	151.25	12.3659	6.18297	< 0.0001
VMH	AAV2-retro-mCherry	74
VMH	AAV2-retro-mCherry	109
VMH	AAV2-retro-mCherry	41
VMH	AAV2-retro-mCherry	104	82	31.4006	15.7003
VMH	AAV11-EGFP	613
VMH	AAV11-EGFP	489
VMH	AAV11-EGFP	324
VMH	AAV11-EGFP	533	489.75	121.84	60.9199	0.0006

## Sheet: Figure 4c
Brain region	Vector	Number	Mean	SD	SEM	p value
DMH	AAV11	75
DMH	AAV11	98
DMH	AAV11	21	64.6667	39.5264	22.8206
DMH	AAV2-retro	84
DMH	AAV2-retro	71
DMH	AAV2-retro	27	60.6667	29.8719	17.2466	0.89555
sAMY	AAV11	515
sAMY	AAV11	355
sAMY	AAV11	403	424.333	82.1056	47.4037
sAMY	AAV2-retro	120
sAMY	AAV2-retro	53
sAMY	AAV2-retro	17	63.3333	52.2717	30.1791	0.00302
PAG	AAV11	167
PAG	AAV11	81
PAG	AAV11	121	123	43.0349	24.8462
PAG	AAV2-retro	52
PAG	AAV2-retro	32
PAG	AAV2-retro	10	31.3333	21.0079	12.1289	0.0295
VTA	AAV11	25
VTA	AAV11	78
VTA	AAV11	45	49.3333	26.7644	15.4524
VTA	AAV2-retro	98
VTA	AAV2-retro	164
VTA	AAV2-retro	158	140	36.4966	21.0713	0.02559

## Sheet: Figure 5d
	mouse→	1#	1#	1#	1#	1#	1#	1#		2#	2#	2#	2#	2#	2#	2#	2#		3#	3#	3#	3#	3#	3#	3#	3#		4#	4#	4#	4#	4#	4#	4#	4#
Time (s)		trial 1	trial 2	trial 3	trial 4	trial 5	trial 6	trial 7		trial 1	trial 2	trial 3	trial 4	trial 5	trial 6	trial 7	trial 8		trial 1	trial 2	trial 3	trial 4	trial 5	trial 6	trial 7	trial 8		trial 1	trial 2	trial 3	trial 4	trial 5	trial 6	trial 7	trial 8
-2		1.11441	1.2189	1.74484	-4.08101	2.85309	-1.48674	-1.63564		1.84631	-1.65454	0.43492	-0.07283	-1.92954	-0.42676	1.30545	-4.5444		-0.54657	1.17741	3.39127	0.409836	1.55493	2.15891	0.252631	1.16425		10.0368	0.643986	-10.3306	-1.34012	1.79398	3.16228	8.77808	3.74051
-1.98		1.51603	0.994176	2.36904	-3.51764	3.51546	-1.22803	-1.7365		1.05693	-1.87743	0.784158	0.306513	-1.97732	-0.52185	1.11807	-4.25516		-0.68877	1.15673	3.10204	0.481292	1.70267	2.42336	-0.2942	1.10301		10.7713	-0.26846	-10.8453	-2.24558	1.42986	1.02005	8.72866	4.12897
-1.96		1.82932	0.53454	3.10458	-3.38577	4.45307	-1.24066	-1.93488		0.396497	-2.1328	0.936339	0.532086	-1.92003	-0.5739	0.885219	-4.22065		-0.76609	1.26465	2.9406	0.450317	1.94757	2.61813	-0.80195	1.01198		10.8263	-1.21891	-11.109	-3.34138	0.403399	-0.02334	8.43319	4.56654
-1.94		1.73042	0.082368	3.6444	-3.66969	4.92815	-1.14836	-2.10941		-0.03389	-2.50924	0.964866	0.305851	-1.8064	-0.64537	0.675542	-4.35776		-0.71117	1.39257	2.98392	0.429496	2.15822	2.75216	-0.70114	0.671268		10.5382	-1.23024	-11.3273	-3.8399	-0.992	0.18653	7.83755	4.80314
-1.92		1.47326	-0.19708	4.05137	-3.92561	4.91648	-1.05987	-1.97642		-0.15064	-2.86793	0.712386	-0.09111	-1.63667	-0.33892	0.303769	-4.41459		-0.57237	1.7265	2.85969	0.481149	2.19387	2.91502	0.086193	0.156614		10.3783	-0.25354	-11.6323	-3.41543	-2.01321	0.985225	7.34281	4.45604
-1.9		1.2557	-0.2281	4.47674	-3.71158	4.78584	-0.9181	-1.60676		0.078331	-3.00073	0.52644	-0.77689	-1.47039	-0.16194	0.028749	-4.34164		-0.44228	2.1391	2.51612	0.493245	2.09313	3.12849	1.11487	-0.46965		10.0455	0.538377	-11.9505	-2.59424	-2.84149	1.03122	6.7781	3.79529
-1.88		1.40917	-0.28155	5.13545	-3.31897	4.94689	-1.04598	-0.96986		0.475649	-3.00588	0.424863	-1.34037	-1.38009	-0.08558	-0.41996	-4.15414		-0.38518	2.62471	2.0848	0.402415	1.89842	3.23767	1.79089	-1.24808		9.97436	0.634474	-12.3169	-1.82893	-3.18001	0.087694	6.20047	3.46583
-1.86		1.91138	-0.42006	6.10218	-3.03983	4.93708	-1.3818	-0.25398		0.623598	-2.95013	0.564531	-1.81857	-1.18543	-0.43215	-0.71086	-4.08661		-0.43481	2.77482	1.8858	0.064493	1.63288	3.14498	2.40403	-2.05172		9.87843	0.147857	-12.8283	-1.53772	-3.40509	-0.97021	6.19695	3.85873
-1.84		2.55476	-0.75294	7.18068	-3.14742	4.6757	-1.46213	0.176341		0.602066	-2.95704	0.694242	-1.99341	-1.09236	-0.76163	-1.03932	-4.02004		-0.40194	2.80492	1.89545	-0.11484	1.3802	2.87054	3.66206	-2.41486		10.0038	-0.00745	-13.3723	-1.88619	-3.4878	-0.84643	7.186	4.73327
-1.82		2.91796	-1.08559	7.99408	-3.30407	4.16838	-1.14632	0.19591		0.446725	-3.00065	0.779864	-1.95585	-1.14929	-1.04407	-1.26809	-4.0636		-0.34275	2.65551	1.95193	-0.07575	1.25237	2.59458	5.9057	-2.00196		10.248	0.1023	-13.5673	-2.95746	-3.62522	0.894666	9.01319	5.17441
-1.8		2.94613	-1.2675	8.25643	-3.55956	3.91456	-0.54931	0.001967		0.637467	-3.20908	0.776448	-1.67054	-1.34307	-1.09591	-1.55191	-4.01211		-0.2791	2.75924	1.90569	0.177245	1.18951	2.44143	8.66512	-0.63477		10.5597	0.072415	-13.4352	-4.11357	-3.29738	3.51898	10.6499	4.68451
-1.78		2.75499	-1.19571	8.11179	-3.66744	3.94892	-0.12428	0.048341		1.01565	-3.52133	0.752373	-1.16929	-1.36801	-1.00915	-1.7915	-3.91227		-0.40709	2.92985	1.7756	0.2772	1.13417	2.38892	11.38	1.41494		10.5849	-0.39809	-13.2946	-5.10469	-2.4653	5.61718	11.5362	3.63292
-1.76		2.51858	-1.03715	8.0557	-3.56558	4.23374	0.076319	0.326406		1.46286	-3.65173	0.546872	-0.62775	-1.16924	-0.83071	-1.71948	-3.60922		-0.61608	3.12406	1.61725	0.175158	1.0456	2.43418	13.5829	4.17551		10.943	-1.00627	-13.4849	-5.60181	-1.8418	6.61621	11.8918	2.87702
-1.74		2.06944	-1.0943	8.23414	-3.26098	4.40186	0.118093	0.546925		1.79669	-3.50289	0.183659	-0.2801	-0.86468	-0.78195	-1.23523	-3.2417		-0.76834	3.10459	1.39155	0.078179	0.913458	2.40164	14.9214	6.58306		11.6808	-1.05412	-13.5659	-5.6933	-1.97039	6.13098	11.9897	2.97692
-1.72		1.41404	-1.36962	8.46967	-2.93937	4.2979	0.094923	0.535004		1.78245	-3.0979	-0.23577	-0.191	-0.87126	-0.7769	-0.57112	-2.82908		-0.78426	2.91757	1.16677	0.066783	0.741183	2.43421	14.9106	7.61059		12.9525	-0.30079	-13.2875	-5.02502	-2.34417	4.8048	11.2604	3.40292
-1.7		0.642261	-1.5756	8.48385	-2.91291	3.93091	-0.05385	0.418953		1.53398	-2.67273	-0.26876	-0.19171	-0.87764	-0.80813	-0.15503	-2.58204		-0.67886	2.81982	0.912751	0.133264	0.511315	2.40584	13.3292	7.10869		13.2782	0.798842	-12.7722	-4.28818	-1.9496	3.12852	9.59179	3.84793
-1.68		0.163788	-1.49751	8.38804	-2.98847	3.74987	-0.0883	0.548493		1.10596	-2.33311	-0.14444	0.039542	-0.97007	-0.69941	-0.21281	-2.45644		-0.62605	2.73212	0.721679	0.160867	0.367687	2.36232	10.6269	6.54726		12.9093	1.2066	-12.5789	-4.06563	-0.66785	2.24483	7.72796	4.11651
-1.66		-0.00521	-1.18156	8.44858	-2.97508	3.82055	0.293222	0.788134		0.797372	-2.1458	0.166167	0.568903	-0.91368	-0.81417	-0.46292	-2.46094		-0.51213	2.72346	0.540771	0.17138	0.348293	2.13533	7.63112	7.14626		11.4826	0.495785	-12.8131	-4.49902	0.379722	2.08506	7.55423	4.50183
-1.64		0.07081	-0.87619	8.65086	-2.7308	4.0091	0.976908	0.998782		0.707746	-2.16984	0.207057	1.13273	-1.18962	-0.99644	-0.73422	-2.506		-0.52472	2.59515	0.440544	0.139679	0.423908	1.89975	5.37058	8.40474		10.0186	-0.74466	-13.0974	-4.4409	0.645762	2.20572	9.07057	4.7962
-1.62		0.071089	-0.66868	8.80603	-2.46545	3.95274	1.42282	0.765997		0.82666	-2.37276	0.31114	1.4857	-1.58331	-1.36809	-0.791	-2.51489		-0.57415	2.55409	0.308987	0.085579	0.523833	1.81516	4.21235	8.79552		8.63239	-1.4348	-13	-3.69016	0.216698	1.80685	11.1345	4.60587
-1.6		-0.00709	-0.6596	8.75381	-2.22568	3.62363	1.13275	0.445694		1.08043	-2.62037	0.257862	1.44878	-1.96218	-1.5757	-0.8302	-2.4887		-0.81019	2.42757	0.25343	-0.05403	0.561424	1.90394	3.79406	7.51994		8.31908	-1.47655	-12.5372	-2.55754	-0.08645	0.826994	12.0712	3.87074
-1.58		-0.12213	-0.83704	8.80712	-2.02276	3.20841	0.630354	-0.03083		1.30018	-2.71043	0.241047	1.18623	-2.05371	-1.84676	-0.74673	-2.44873		-0.92737	2.31051	0.158777	-0.12142	0.507742	2.06582	3.48204	5.0342		8.64968	-1.48661	-11.8655	-1.7003	-0.28108	-0.20873	12.5105	2.91142
-1.56		0.059071	-1.07366	9.12427	-1.72256	2.80491	0.267126	-0.44142		1.40447	-2.71051	0.265631	0.837442	-2.05528	-1.8644	-0.75015	-2.49611		-0.98481	2.03318	0.186484	-0.23843	0.392415	2.05	2.83503	2.49247		8.56082	-1.88304	-11.2718	-1.0964	-0.74075	-0.77574	13.2804	2.4183
-1.54		0.488971	-1.13112	9.49026	-1.51143	2.49769	0.433277	-1.05465		1.33909	-2.70092	0.390689	0.458625	-2.15871	-1.64186	-0.70803	-2.61919		-0.86274	1.99365	0.173789	-0.33037	0.274388	1.9884	2.3174	0.948263		7.23858	-2.51673	-10.5879	-0.97946	-1.7717	-0.72966	14.9515	2.63691
-1.52		0.963535	-1.08162	9.4008	-1.30469	2.22257	0.616676	-1.77848		1.10058	-2.78933	0.571682	0.228502	-2.31914	-1.24043	-0.62083	-2.58525		-0.85618	2.00831	0.091503	-0.42692	0.178117	1.81161	2.37006	0.980387		5.19048	-3.01246	-9.69729	-1.57868	-3.23068	-0.44516	15.5381	3.2256
-1.5		1.0136	-1.10592	8.74615	-1.03718	1.89845	0.645454	-2.57115		0.771462	-2.75413	0.514102	0.118021	-2.24686	-1.02653	-0.43672	-2.22543		-0.65743	2.24771	-0.11324	-0.455	0.055555	1.73797	3.27806	2.49122		4.14599	-3.32948	-8.48223	-2.89173	-4.66037	-0.29294	14.5422	3.65777
-1.48		0.732782	-1.3758	7.75945	-0.60819	1.54167	0.263981	-3.25446		0.562667	-2.62042	0.318332	0.244951	-1.88276	-1.0029	-0.0733	-1.41555		-0.49111	2.33573	-0.40398	-0.31754	-0.11971	1.76985	4.43839	4.39089		4.29944	-3.33249	-7.00269	-4.39494	-5.91991	-0.46825	11.8741	3.722
-1.46		0.498774	-1.69966	6.71271	-0.35617	1.14946	-0.28043	-3.67786		0.548154	-2.53027	0.021303	0.388188	-1.55947	-0.93379	0.225896	-0.48659		-0.2442	2.46675	-0.51429	-0.30526	-0.30704	2.02617	5.1294	5.40928		5.62628	-2.97027	-5.19628	-5.32559	-6.94967	-0.92504	9.61575	3.67625
-1.44		0.518235	-1.87646	5.60427	-0.53821	0.809512	-0.66903	-3.79816		0.651667	-2.5756	-0.26697	0.519638	-1.63123	-0.50097	0.598871	0.25624		-0.36619	2.46121	-0.61867	-0.32723	-0.50618	2.33526	5.04877	4.80686		6.87414	-2.49669	-2.93646	-5.13389	-7.69377	-1.85691	7.98799	3.59315
-1.42		0.615709	-1.77198	4.65478	-0.93044	0.396325	-0.67698	-3.77126		0.827185	-2.54921	-0.57948	0.700221	-2.10204	0.039821	0.653115	0.762809		-0.58428	2.49062	-0.58664	-0.57146	-0.67122	2.5277	4.67508	3.26241		8.50013	-2.28646	-0.61188	-3.83675	-7.83549	-3.33077	7.40604	3.34118
-1.4		0.502834	-1.47848	3.96485	-1.00551	-0.02026	-0.40592	-3.52495		0.993905	-2.27586	-0.8815	0.791342	-2.50956	0.529622	0.506317	1.30462		-0.74992	2.60243	-0.64676	-0.73771	-0.79345	2.51136	4.7903	1.99669		10.1887	-2.58823	1.40783	-2.48333	-7.3773	-5.49843	7.22157	2.90652
-1.38		0.256312	-1.05542	3.77559	-0.62746	-0.23609	-0.16933	-3.22341		1.19989	-1.91426	-0.89864	0.713972	-2.51786	0.68778	0.222941	1.9042		-0.69148	2.82349	-0.59936	-0.91134	-0.76583	2.41629	5.7295	1.67264		12.3415	-2.9626	2.88204	-2.02994	-6.63897	-8.23313	7.60988	2.61983
-1.36		0.027241	-0.76561	3.73463	-0.16553	-0.21752	-0.13474	-2.86321		1.17873	-1.72525	-0.67614	0.474667	-2.24412	0.849736	0.204637	2.3281		-0.5912	2.98044	-0.57423	-0.88881	-0.64707	2.2724	7.07728	1.9459		14.2533	-3.15009	4.39119	-2.69356	-6.24621	-10.6415	7.84724	2.82848
-1.34		-0.01853	-0.55139	3.66062	-0.0221	-0.13686	-0.23486	-2.61741		1.02226	-1.60205	-0.32889	0.465985	-1.85818	1.0306	0.598177	2.25816		-0.52308	2.89301	-0.61207	-0.91645	-0.54277	2.23685	8.04281	1.47264		15.6323	-2.9365	6.01165	-3.7057	-6.13654	-11.7502	7.71682	3.49977
-1.32		0.261994	-0.63064	3.1616	-0.09379	-0.26059	-0.19048	-2.35231		0.784061	-1.25146	-0.19413	0.851835	-1.71637	1.46499	1.03965	1.77579		-0.44067	2.79591	-0.82091	-0.96052	-0.63164	2.22047	8.19367	0.167636		15.7579	-2.40174	7.77051	-4.17559	-6.30826	-10.6657	7.06781	4.2039
-1.3		0.938053	-0.68254	2.51453	-0.25668	-0.46834	0.074653	-2.13276		0.549899	-0.78496	-0.22049	1.28893	-1.30205	1.69206	1.247	1.19122		-0.38419	2.82678	-1.22211	-1.09362	-0.71112	2.28224	7.86134	-1.5446		14.3925	-1.69232	9.47101	-3.84663	-6.45932	-8.15704	6.20414	4.55177
-1.28		1.72996	-0.78922	2.08237	-0.30711	-0.64886	0.411914	-2.00417		0.394397	-0.41032	-0.26705	1.64575	-0.92262	1.96322	1.11065	0.688197		-0.32684	2.82516	-1.63072	-0.98428	-0.79858	2.23237	7.43166	-1.95043		12.3229	-1.11885	11.0396	-2.92996	-6.82806	-5.38485	5.30193	4.44558
-1.26		2.26687	-0.71619	2.03492	-0.21622	-0.85573	0.455399	-2.02823		0.235179	-0.39289	-0.40401	1.83037	-0.26656	2.09483	0.832533	0.508778		-0.34401	2.53802	-1.89699	-0.69313	-0.63114	2.12919	7.04826	-1.63418		9.81099	-0.73197	12.3767	-1.83892	-7.08878	-3.19471	4.65279	4.21197
-1.24		2.46096	-0.6469	2.06307	0.204056	-1.13749	0.168697	-1.97295		0.26865	-0.30865	-0.52289	2.20398	-0.0509	2.27143	0.613162	0.380596		-0.19014	1.99823	-1.93221	-0.44847	-0.61491	1.98485	6.14902	-1.48732		7.61917	-0.01902	13.3613	-1.2728	-7.13096	-1.17871	4.38091	4.20857
-1.22		2.69718	-0.46498	1.77814	0.718602	-1.41133	-0.26938	-1.82057		0.298937	-0.19429	-0.80321	2.57895	0.230973	2.2976	0.380017	0.424272		0.017881	1.54469	-1.77586	-0.45289	-0.52594	1.85767	4.91746	-2.49205		5.1707	1.56332	14.2579	-1.54449	-6.78496	1.57565	4.30599	4.7671
-1.2		3.07051	-0.29589	1.30695	0.987447	-1.43422	-0.45397	-1.62954		0.355287	0.079495	-0.90097	2.74554	0.246468	2.11516	0.208658	0.343281		0.329875	1.25932	-1.59427	-0.49961	-0.61635	1.68331	3.85136	-3.438		3.34696	3.41863	15.2565	-2.82652	-6.38953	4.96906	4.14533	5.58418
-1.18		3.32676	-0.18248	0.998934	0.86853	-1.25498	-0.3751	-1.48309		0.36234	0.207265	-1.13569	2.60995	0.406902	2.01581	0.206982	0.49285		0.459687	1.00595	-1.38719	-0.29934	-0.64812	1.6261	3.73063	-3.44271		1.62423	4.44614	15.7289	-4.13541	-6.17592	8.0026	4.09303	6.01141
-1.16		3.0435	-0.20943	0.816187	0.822107	-1.19101	-0.0681	-1.45116		0.3719	0.216203	-1.37617	2.34072	0.295343	1.88632	0.475839	0.793269		0.451904	0.65092	-1.13134	0.037772	-0.79758	1.69601	4.31159	-3.1746		0.37908	4.12333	14.9302	-4.74616	-6.09777	9.33481	4.17977	5.21255
-1.14		2.27232	-0.1803	0.726393	1.23483	-1.39907	0.190838	-1.39876		0.291579	-0.01099	-1.65738	2.31441	0.102358	1.97386	0.880919	1.52206		0.369001	0.257494	-0.80361	0.226757	-0.98955	1.86894	5.07157	-3.44362		-0.78838	3.0547	12.5008	-4.24805	-5.95121	8.97044	4.09834	3.36319
-1.12		1.32955	0.026003	0.77638	1.88657	-1.86242	0.392545	-1.35084		0.093996	-0.37759	-1.61687	2.28443	-0.16128	2.17482	1.1131	2.21492		0.532417	-0.01406	-0.48379	0.189565	-1.13743	1.82473	5.32703	-4.26223		-1.34017	2.08687	9.69066	-3.23809	-5.6497	7.74536	3.41363	1.26534
-1.1		0.475549	0.305323	1.40514	2.24346	-2.22354	0.342739	-1.22958		-0.1802	-0.84217	-1.30523	2.33385	-0.35021	2.59271	1.16383	2.70196		0.85203	-0.02061	-0.35918	0.102738	-1.18531	1.50567	5.01692	-4.53529		-1.61015	1.55624	7.86924	-2.20199	-5.34829	6.31101	2.54023	-0.12254
-1.08		-0.13398	0.507088	2.4212	2.19832	-2.47174	0.201448	-1.11752		-0.32083	-1.34841	-0.96611	2.22443	-0.33667	2.81727	1.08292	2.6578		1.16961	0.221204	-0.29442	0.151591	-1.15699	1.16122	4.30199	-4.68797		-2.26282	1.49955	7.69261	-1.58882	-5.03933	4.86285	2.17208	-0.81767
-1.06		-0.57477	0.627154	3.14361	2.22423	-2.54349	0.113501	-0.85367		-0.33964	-1.95697	-0.78544	2.23757	-0.37801	2.65607	1.04507	2.40376		1.22913	0.570004	-0.15007	0.131993	-1.14221	0.92332	3.99295	-5.01889		-3.63325	1.87645	8.33413	-1.51491	-4.57436	3.61268	2.32287	-1.00844
-1.04		-0.76961	0.72133	3.11589	2.74244	-2.59961	0.32007	-0.28294		-0.17817	-2.457	-0.76716	2.1202	-0.3964	2.02154	1.00206	2.22134		1.20902	0.877405	0.193916	0.009972	-1.17457	0.972397	4.46815	-5.51134		-5.23254	2.35961	8.54464	-1.82679	-4.10054	3.55486	2.91353	-1.23418
-1.02		-0.95737	0.760934	2.64868	3.55161	-2.50508	0.594291	0.527953		-0.12192	-2.66991	-0.7811	2.09694	-0.35607	1.39662	0.951765	2.37786		1.16106	0.848685	0.500845	-0.2031	-1.18986	0.925621	5.70234	-5.45236		-5.99456	2.42688	7.45986	-2.2542	-3.94557	4.86211	3.57602	-1.4373
-1		-1.13302	0.645761	2.33085	4.17219	-2.48128	0.845103	1.09284		-0.20567	-2.57164	-0.819	1.85839	-0.06668	1.10556	0.856425	2.80899		1.17797	0.647834	0.631535	-0.20145	-1.14098	0.930566	6.98786	-4.96008		-5.88706	1.87189	5.55858	-2.55708	-4.27088	6.53062	4.62888	-2.07214
-0.98		-1.34745	0.544972	2.13249	4.26731	-2.38655	0.888839	1.23544		-0.51377	-2.45104	-0.68694	1.57959	0.35479	1.14701	0.712269	3.22622		1.05797	0.242822	0.573606	-0.00859	-1.04899	0.849745	7.87108	-4.69857		-5.67515	1.07242	3.8792	-2.87183	-4.51507	7.2706	5.0967	-2.87041
-0.96		-1.47785	0.548417	1.61302	3.9951	-2.36076	0.740854	1.14622		-0.75649	-2.51517	-0.65775	1.07506	0.521803	1.21293	0.618784	3.36914		0.984786	-0.02749	0.599666	0.243712	-1.04377	0.907414	8.17928	-5.11324		-5.89192	0.561074	3.14315	-2.75382	-4.2326	6.95138	4.41676	-3.6993
-0.94		-1.51629	0.705517	0.608776	3.80354	-2.21533	0.33771	1.3557		-0.9656	-2.87829	-0.86242	0.874605	0.50943	0.981355	0.443565	3.10909		0.964519	-0.35807	0.731402	0.401308	-1.08688	0.794735	8.10871	-6.11304		-6.30049	0.362962	2.6263	-1.8631	-3.48712	6.74787	2.30863	-4.12467
-0.92		-1.61556	0.868758	-0.36954	3.97768	-2.19065	-0.08815	2.05688		-1.11408	-3.29139	-1.45462	0.843366	0.259921	0.737998	0.293338	2.7209		1.12997	-0.59529	0.937361	0.478628	-1.02392	0.519867	8.04441	-7.11021		-6.14675	0.39926	1.75125	-0.67834	-2.87308	7.13427	0.110169	-4.39818
-0.9		-1.6623	1.11701	-0.85078	4.3657	-2.2858	-0.19407	3.07199		-1.30967	-3.55042	-1.93251	0.913447	0.059329	0.49738	0.012163	2.46945		1.25464	-0.83514	1.03086	0.491349	-0.74283	0.272542	8.24587	-7.36734		-5.4307	0.7045	0.833703	-0.04003	-2.3625	7.61527	-1.19447	-4.8709
-0.88		-1.66073	1.41974	-0.81239	4.54671	-2.3836	-0.07272	3.86644		-1.42227	-3.47135	-1.97732	0.761233	-0.19499	0.297795	-0.18078	2.53912		1.3316	-1.07935	0.996467	0.479464	-0.42247	0.333682	8.53433	-6.51112		-4.34259	1.29732	0.892635	0.120849	-1.48408	7.48662	-1.61948	-5.44083
-0.86		-1.53388	1.73827	-0.92987	4.17026	-2.39633	0.131308	3.92863		-1.40744	-3.28014	-1.65066	0.540138	-0.38657	-0.00167	-0.4626	2.7529		1.33433	-1.41944	0.855348	0.455265	-0.25163	0.69222	8.52125	-5.25032		-4.09256	1.66221	1.90431	0.619614	0.206918	7.25213	-2.14099	-5.65117
-0.84		-1.43673	1.79045	-1.50398	3.51436	-2.35515	0.140884	3.32971		-1.36496	-2.94446	-1.12013	0.396728	-0.43197	-0.13054	-0.66762	2.94418		1.38271	-1.76174	0.663763	0.479049	-0.18828	0.935101	8.30487	-4.4514		-4.6806	1.44062	3.09727	1.79604	2.36699	7.88483	-3.10115	-5.30901
-0.82		-1.37005	1.78695	-2.37554	2.803	-2.40765	0.109276	2.89255		-1.27465	-2.45734	-0.53997	0.37065	-0.44235	-0.03432	-0.93469	3.07464		1.46429	-2.05178	0.472184	0.559298	-0.09887	0.8927	8.35539	-4.55074		-5.85312	0.778823	3.76126	2.87506	4.18833	9.2107	-3.83802	-4.45056
-0.8		-1.29945	1.86432	-2.89481	2.27638	-2.23286	-0.03374	3.1099		-1.13212	-1.73535	0.041209	0.267304	-0.35392	0.116534	-1.03501	3.1795		1.48319	-2.32141	0.31178	0.546461	-0.00776	0.626028	8.44911	-4.50282		-6.02285	0.283548	3.80224	3.87518	5.07741	10.0332	-3.96274	-3.57065
-0.78		-1.21837	2.08535	-2.99487	1.76936	-1.82835	-0.2039	4.04176		-0.93788	-1.17291	0.398408	0.221896	-0.25563	-0.0579	-1.08249	3.2223		1.52992	-2.68119	0.119284	0.432139	0.078625	0.52033	7.41831	-3.43022		-5.18979	0.133671	3.21296	4.69194	4.97711	9.36375	-4.06148	-2.62042
-0.76		-1.15688	2.25494	-3.01078	1.4124	-1.29456	-0.20889	4.93062		-0.82615	-0.69259	0.329685	0.125136	-0.00416	-0.32999	-0.85768	3.2427		1.56218	-2.82643	-0.09864	0.139271	0.140849	0.589363	4.40358	-0.9828		-4.69141	0.227209	2.24739	5.34112	4.79403	7.81493	-4.83576	-2.04681
-0.74		-1.08938	2.26006	-3.41688	1.15473	-1.0257	0.023439	5.59973		-0.90601	-0.2445	0.137048	0.213529	0.457349	-0.37734	-0.60159	3.14271		1.70347	-2.85318	-0.26912	0.02675	0.409226	0.803022	0.370827	2.10453		-5.31136	0.490627	1.64631	5.43187	5.40635	6.65719	-5.74608	-1.58605
-0.72		-1.03622	2.13316	-4.08605	1.04041	-1.03895	0.44794	5.79646		-0.98379	0.427796	0.036532	0.235474	0.900231	0.08055	-0.42057	3.05124		1.65767	-2.79507	-0.34989	0.058397	0.736583	0.761404	-3.02948	4.95328		-6.49008	0.890169	1.87121	5.43271	6.77328	6.70915	-6.34857	-0.96916
-0.7		-1.03206	1.84793	-4.81559	0.992457	-1.32335	0.699807	5.60068		-1.01924	1.21863	0.426099	0.38091	1.354	0.50146	-0.55056	2.73938		1.57204	-2.92813	-0.3191	0.329153	0.983328	0.583795	-4.84879	6.69156		-6.76879	1.36678	2.77907	5.73744	7.65542	7.69871	-6.9836	0.349019
-0.68		-1.08828	1.60817	-5.31686	1.2509	-1.81754	0.748127	4.9505		-0.93921	2.0655	0.889502	0.407385	1.59384	0.512402	-0.80726	2.45969		1.42907	-3.05332	-0.30401	0.420471	1.04805	0.2698	-5.72591	7.04629		-6.26722	1.7028	3.33447	6.13481	7.30693	8.64951	-8.52105	2.304
-0.66		-1.07896	1.48027	-5.59818	1.7109	-2.22296	0.634425	4.032		-0.86811	2.92144	1.4081	0.45546	1.82871	0.179182	-1.03637	2.025		1.44184	-3.08769	-0.16614	0.343348	1.08914	0.150778	-6.45433	6.66994		-6.10446	1.93625	3.31863	6.05707	6.46797	8.78253	-10.3987	4.01329
-0.64		-0.9512	1.39342	-5.62907	2.02394	-2.32849	0.479289	3.1145		-0.77583	3.60287	1.62301	0.329934	2.05494	0.099911	-1.16108	1.80207		1.47373	-3.02248	0.010103	0.005276	1.30302	0.093778	-7.15662	6.47872		-6.28299	1.99179	2.71612	5.92359	6.39868	7.27134	-11.3304	4.73189
-0.62		-0.78332	1.00558	-5.58977	1.85627	-2.06211	0.458492	2.35457		-0.67099	4.17092	1.79266	0.242783	2.43554	0.391828	-1.19579	1.54539		1.49439	-3.05099	0.233445	-0.19241	1.55665	0.102855	-7.3464	6.61856		-6.3351	1.90004	2.10972	6.23142	7.34069	4.36909	-11.1999	4.40914
-0.6		-0.68911	0.394968	-5.64938	1.49171	-1.82379	0.509668	1.82727		-0.57484	4.73408	1.71975	0.017138	2.85491	0.857174	-1.0829	1.50465		1.41809	-3.10649	0.302534	-0.26025	1.72908	-0.04543	-6.95413	6.59847		-5.95142	1.74365	1.52027	6.99125	8.45609	0.79807	-10.6474	3.76699
-0.58		-0.60224	-0.09109	-5.84359	1.37061	-1.69312	0.716745	1.49333		-0.6801	5.38351	1.54636	-0.17206	3.1787	1.05417	-0.89743	1.53075		1.1356	-3.11958	0.226509	-0.12052	1.71398	-0.33438	-6.57919	6.25357		-5.93965	1.74306	1.31509	7.07665	8.96254	-1.75727	-10.4715	3.07323
-0.56		-0.58769	-0.224	-5.95455	1.67807	-1.66092	0.911282	1.26162		-0.96816	5.88327	1.25596	-0.30947	3.22522	0.998958	-0.76584	1.76468		0.645092	-2.86088	0.117569	-0.01207	1.63864	-0.77863	-6.86432	6.45994		-6.31448	1.99259	1.5718	5.82813	8.97397	-2.84858	-10.0867	1.8742
-0.54		-0.66723	-0.16542	-5.90149	2.04969	-1.48561	1.16515	1.00972		-1.33	6.04951	1.05563	-0.26883	3.05048	0.712134	-0.72139	2.15305		-0.06793	-2.45103	0.05333	0.019941	1.60042	-1.11182	-7.6157	7.21559		-6.67068	2.21028	2.22056	3.54989	8.797	-2.85517	-9.7354	0.197942
-0.52		-0.9564	-0.21273	-5.83355	2.14197	-1.24815	1.47543	0.692278		-1.42352	5.97838	0.852112	-0.01622	2.67528	0.329372	-0.73033	2.42311		-0.63564	-2.14856	0.119613	0.095304	1.62803	-1.31426	-8.36759	7.96628		-6.74332	2.19165	2.80942	1.60603	8.81027	-2.91318	-9.57835	-0.99919
-0.5		-1.2764	-0.19731	-6.0509	1.92363	-0.9114	1.85099	0.509529		-1.38116	5.91248	0.737187	0.27049	2.14045	0.099663	-0.70812	2.43535		-0.88262	-1.95798	0.208147	0.108439	1.68491	-1.50535	-9.04022	7.72558		-7.12143	1.78391	3.08994	1.21824	8.79785	-3.2141	-9.9566	-0.84049
-0.48		-1.53291	-0.09712	-6.44544	1.54192	-0.67279	2.01236	0.518162		-1.23633	5.95901	0.650387	0.641519	1.75124	0.079569	-0.87756	2.06532		-0.72363	-1.82645	0.30233	0.219513	1.75685	-1.95806	-9.93383	7.1343		-7.70854	1.16299	3.14269	2.08103	8.89736	-3.38037	-10.2487	0.286029
-0.46		-1.58848	0.080534	-6.72945	1.39104	-0.53467	1.7658	0.531076		-1.20861	5.85196	0.764352	0.813756	1.65702	0.353095	-0.92347	1.63738		-0.63783	-1.54681	0.317992	0.172583	1.84221	-2.65795	-10.9961	6.9532		-8.13718	0.545633	2.85954	2.90985	9.23744	-3.01156	-10.5007	0.969285
-0.44		-1.46914	0.002738	-6.77598	1.36739	-0.55141	1.15478	0.258773		-1.15307	5.66357	0.849849	0.715916	2.06684	0.524709	-0.77374	1.16884		-0.863	-1.33073	0.142223	0.136777	1.78802	-3.3572	-11.5373	7.34089		-8.11538	0.313203	2.14313	2.6152	10.0064	-2.67076	-10.8575	0.914832
-0.42		-1.33867	-0.08356	-6.78297	1.48258	-0.4298	0.661955	-0.18391		-1.08262	5.37098	0.834838	0.225418	2.5628	0.354458	-0.23836	0.780291		-1.40938	-1.24004	-0.08638	0.011426	1.57999	-3.88968	-11.3097	7.09715		-8.25455	0.591263	1.24657	1.82636	10.7076	-2.94727	-11.468	0.721478
-0.4		-1.31438	-0.12046	-6.79503	1.34317	-0.10145	0.487907	-0.56519		-0.93537	5.56818	0.634816	-0.35186	2.94956	-0.06118	0.22891	0.38117		-1.75083	-1.15026	-0.34125	-0.19325	1.17218	-4.30656	-10.7561	5.67512		-8.77194	1.1389	0.941256	1.85363	10.7718	-3.95417	-11.8484	1.41641
-0.38		-1.43855	-0.10024	-6.56075	1.0282	0.294141	0.474846	-0.6536		-0.71443	5.79135	0.292679	-0.68914	3.06785	-0.31988	0.382091	0.21836		-1.70621	-1.01926	-0.3429	-0.41383	0.910266	-4.7635	-10.6104	3.61369		-9.27961	1.27883	1.38379	3.14395	10.1681	-5.08362	-11.9474	2.80371
-0.36		-1.43474	-0.12237	-5.96658	0.793697	0.380759	0.421155	-0.77888		-0.48401	5.85977	0.031378	-0.63634	3.02395	-0.30647	0.379212	0.18479		-1.298	-0.8093	-0.26416	-0.6007	0.62502	-5.18442	-10.7341	2.09252		-9.21439	0.741529	2.2106	5.2569	9.71156	-5.98485	-11.8303	3.49374
-0.34		-1.34161	-0.16187	-5.25086	0.92971	-0.00296	0.298585	-0.78857		-0.3526	5.2255	-0.13333	-0.56614	2.87544	-0.26332	0.367461	0.139958		-0.88876	-0.72963	-0.15623	-0.51439	0.450896	-5.31585	-10.5955	1.35174		-8.37177	-0.13075	2.92965	7.06379	9.90402	-6.64874	-11.5648	2.49365
-0.32		-1.09498	-0.02602	-4.84846	1.24901	-0.55687	0.260181	-0.64651		-0.24798	4.49364	0.096241	-0.6405	2.55233	-0.69353	0.638316	-0.1061		-0.57718	-0.67034	-0.19192	-0.318	0.127861	-5.20043	-10.272	1.17542		-7.81028	-0.63267	3.60968	8.31265	10.2771	-7.15734	-10.8419	-0.12657
-0.3		-0.88314	0.140235	-5.05628	1.24293	-0.94101	0.115964	-0.03837		-0.11007	3.98698	0.464358	-1.14607	2.11985	-1.2415	0.833321	-0.42165		-0.37192	-0.75925	-0.35074	-0.06456	-0.00356	-5.03359	-10.3783	1.10269		-7.73325	-0.48958	4.00644	8.9822	9.78458	-7.563	-10.0493	-2.94406
-0.28		-0.74863	0.458856	-5.73914	0.710462	-0.96212	-0.1227	0.681213		0.252478	4.01652	0.844277	-1.68781	1.64797	-1.69548	0.988221	-0.65366		-0.21169	-0.91324	-0.55264	0.011073	-0.1354	-5.14944	-11.0883	0.741912		-8.73802	-0.14157	3.76438	9.43872	7.99025	-7.83275	-9.65864	-5.23755
-0.26		-0.75654	0.869585	-6.58353	-0.04785	-0.85549	-0.41798	1.09069		0.527333	3.98257	0.798617	-2.21488	1.38917	-1.66841	1.07708	-0.84819		-0.14319	-1.22221	-0.78618	0.075991	-0.21787	-5.35675	-11.6095	-0.36289		-9.40214	0.431142	2.92528	9.18198	5.60419	-7.86519	-10.0505	-7.19553
-0.24		-0.84785	1.15648	-7.15515	-0.7668	-0.81017	-0.67224	0.95135		0.598035	3.67819	0.661639	-2.52841	1.30501	-1.37778	1.23692	-0.99099		-0.04978	-1.52251	-1.03422	0.175668	-0.48708	-5.51357	-11.4948	-2.01818		-9.68194	0.651434	2.30864	7.77424	3.55113	-7.46317	-10.5372	-9.14773
-0.22		-0.83946	0.99379	-7.53958	-1.26364	-1.00708	-1.03451	0.54386		0.400054	2.94021	0.589057	-2.78838	1.29893	-1.31089	1.54425	-1.12919		0.052369	-1.92673	-1.27202	0.347725	-0.87848	-5.39026	-11.1216	-3.58678		-9.05459	0.747829	2.36655	4.93001	2.29734	-6.56086	-10.6381	-10.6903
-0.2		-0.81878	0.442331	-7.95175	-1.50461	-1.45651	-1.43606	0.311615		0.246991	2.28232	0.649226	-3.10219	1.19308	-1.35448	1.78124	-1.00807		0.255594	-2.34025	-1.45948	0.415959	-1.25167	-5.26511	-11.2888	-5.05473		-8.72746	0.42028	2.88774	1.94849	1.34215	-5.82472	-10.2788	-11.232
-0.18		-0.82098	0.054004	-8.52505	-1.46142	-1.96703	-1.63752	0.361773		0.211233	1.83348	0.356399	-3.2559	1.02972	-1.63344	1.87471	-0.86646		0.273136	-2.77614	-1.55785	0.345972	-1.58939	-5.20087	-11.8835	-6.79616		-8.78784	0.510224	3.2619	0.063873	0.167863	-5.90507	-10.0059	-10.8665
-0.16		-0.97187	0.117899	-8.98149	-1.33914	-2.25194	-1.6965	0.303068		0.23396	1.60677	-0.19967	-3.39988	0.88045	-1.61281	1.60423	-0.62279		0.105551	-3.07119	-1.73043	0.3025	-1.8237	-5.28078	-12.4662	-8.8493		-9.35655	0.820481	3.56249	-0.02737	-1.30517	-6.99786	-10.0575	-10.4837
-0.14		-1.04772	0.29328	-9.08224	-1.25442	-2.26239	-1.74191	-0.18913		0.148601	1.62921	-0.58545	-3.42557	0.685055	-1.56729	1.03131	-0.53093		-0.30239	-3.31529	-1.89078	0.312089	-2.18027	-5.19289	-12.8386	-10.3256		-9.98816	0.68821	3.85878	0.67754	-2.60479	-8.40323	-10.2444	-10.7072
-0.12		-1.04668	0.212751	-8.88572	-1.148	-2.16728	-1.82586	-0.91869		0.077027	1.7101	-0.59591	-3.63224	0.287936	-1.3337	0.376071	-0.43509		-0.67144	-3.50693	-2.11802	0.357972	-2.59389	-5.01636	-13.3661	-10.9571		-10.639	-0.50424	4.10094	0.982813	-3.38326	-9.53018	-10.4043	-11.5053
-0.1		-0.80337	-0.20939	-8.71521	-0.9621	-2.25087	-1.4459	-1.58773		-0.04651	1.9315	-0.41354	-3.67613	-0.1249	-1.01679	-0.15104	-0.47047		-0.82271	-3.73383	-2.19429	0.279477	-3.00072	-4.85561	-14.1439	-11.0309		-11.6062	-2.3555	4.15128	0.506484	-3.83924	-10.4152	-10.756	-12.2231
-0.08		-0.68914	-0.5363	-8.72647	-0.93263	-2.52915	-0.7299	-2.04734		-0.19304	1.95583	-0.43752	-3.68255	-0.40353	-0.83598	-0.44014	-0.71221		-0.77115	-3.8395	-2.24912	0.171563	-3.24555	-4.84468	-14.8801	-11.406		-12.4966	-3.97305	4.10748	0.032185	-4.17162	-11.4279	-11.6129	-12.504
-0.06		-0.79534	-0.67837	-8.89414	-1.38528	-2.8769	-0.06392	-2.61992		-0.56174	1.881	-0.66069	-3.5976	-0.27102	-1.02819	-0.5254	-1.37463		-0.66526	-3.84897	-2.30023	0.098606	-3.47215	-4.96775	-15.307	-11.9431		-13.2583	-5.01207	4.00258	0.051697	-4.57411	-12.3023	-12.6183	-12.5584
-0.04		-1.41734	-0.59029	-9.06386	-2.2194	-2.99745	-0.04693	-3.31288		-1.01814	1.61181	-1.01338	-3.69094	-0.12521	-1.63463	-0.6031	-2.38417		-0.71637	-3.78557	-2.51852	0.12848	-3.87167	-4.99545	-15.6127	-12.555		-13.5854	-5.86171	3.63357	0.467005	-4.94437	-12.555	-13.4397	-12.6064
-0.02		-2.01778	-0.48627	-9.09336	-3.11737	-2.74324	-0.67086	-3.90783		-1.45403	1.29255	-1.38905	-3.77447	0.01609	-2.10318	-0.69848	-3.421		-0.84167	-3.85013	-2.85282	0.123172	-4.46427	-4.95348	-16.021	-12.7217		-13.9011	-6.42288	3.40368	0.258432	-5.47553	-11.7362	-13.7873	-12.5492
0		-2.3314	-0.57118	-8.93505	-3.486	-2.40339	-1.5782	-4.13767		-1.75417	1.15637	-1.51301	-3.83172	0.057443	-2.14413	-0.88952	-4.05417		-0.91166	-4.00618	-3.07544	0.001613	-4.9187	-4.79674	-16.64	-12.4132		-14.3092	-6.61216	4.36654	-0.70028	-5.9627	-10.609	-14.0011	-11.8305
0.02		-2.03583	-0.89133	-8.66938	-3.27476	-2.28119	-2.29107	-3.93342		-1.86928	1.28064	-1.43523	-3.69487	0.346869	-1.87681	-0.88631	-4.27026		-0.7924	-4.12935	-3.00351	-0.21493	-5.12684	-4.76585	-17.056	-11.8307		-14.32	-6.10288	7.22886	-2.08802	-6.28398	-9.81506	-13.7629	-10.523
0.04		-1.455	-1.2266	-8.4188	-2.70321	-2.40362	-2.4563	-3.39449		-1.87011	1.57496	-1.14838	-3.63234	0.664499	-1.52548	-0.80081	-4.17462		-0.60118	-4.18691	-2.81265	-0.29457	-5.14207	-4.83114	-17.1569	-11.301		-13.7604	-5.63803	10.9606	-2.81288	-6.28178	-9.58025	-13.2511	-9.08503
0.06		-0.79622	-1.1163	-8.06333	-2.27866	-2.32466	-2.11229	-2.68281		-1.81978	1.84279	-1.09366	-3.52084	0.84442	-1.19744	-0.63911	-4.0589		-0.35552	-4.20568	-2.56051	-0.19623	-5.06359	-4.89716	-16.9252	-11.1518		-12.4761	-5.33139	13.9514	-2.56089	-6.24573	-9.3908	-12.7611	-8.25267
0.08		-0.0146	-0.54105	-7.37322	-2.28448	-1.79064	-1.4441	-1.95051		-1.7376	2.06401	-1.22851	-3.53346	0.615687	-0.59742	-0.6469	-3.8703		-0.06103	-4.12721	-2.4039	0.061373	-4.85476	-4.82715	-16.6767	-10.6473		-11.2951	-5.02408	14.8978	-1.50286	-6.27504	-9.16978	-12.7266	-8.14709
0.1		0.768273	0.097282	-6.30529	-2.56259	-1.05426	-0.70349	-1.34194		-1.60728	2.40381	-1.38896	-3.37314	0.508812	-0.16322	-0.65236	-3.73001		0.258581	-3.72672	-2.09026	0.31372	-4.37521	-4.61658	-16.3884	-9.35291		-9.74693	-4.22374	14.6167	-0.39646	-6.05258	-9.32604	-12.7165	-8.51898
0.12		1.52969	0.484366	-5.06989	-2.89559	-0.47869	0.157263	-0.71928		-1.39918	2.89025	-1.12175	-3.13486	0.728063	0.021745	-0.53435	-3.48238		0.61801	-2.99506	-1.94029	0.561105	-3.9111	-4.40989	-16.0198	-7.25886		-8.03678	-3.41776	14.0826	0.279573	-5.19267	-9.95482	-12.5575	-9.21721
0.14		1.90436	0.570113	-3.75274	-2.76292	-0.19417	1.04675	0.027981		-1.14455	3.39458	-0.4203	-2.82478	1.27974	-0.34811	-0.29017	-3.1949		0.88799	-2.19382	-1.88957	0.831345	-3.38081	-4.19295	-15.5632	-5.42955		-5.20737	-3.02814	14.3732	0.724532	-3.80797	-10.4462	-12.6117	-10.2163
0.16		1.95241	0.684176	-2.11948	-2.16862	-0.03881	1.86023	0.928767		-0.88464	3.83544	0.202271	-2.57882	1.5517	-0.54729	0.011951	-2.91014		1.35319	-1.56954	-2.03446	1.02935	-2.86967	-4.04249	-15.0448	-4.30772		-2.52053	-2.96081	14.8322	1.92361	-2.81885	-10.0435	-13.4088	-11.2291
0.18		1.87558	0.838102	-0.09732	-1.18022	-0.0071	2.28595	1.83495		-0.58354	4.09198	0.417203	-2.3162	1.33756	-0.43682	0.209869	-2.76584		1.75798	-1.19238	-2.12647	1.16363	-2.2387	-3.91849	-14.3495	-3.57834		0.420716	-2.344	14.8731	4.48682	-2.66872	-8.97944	-14.1843	-11.7211
0.2		1.82971	1.04405	2.15462	-0.44413	0.061968	2.43362	2.91737		-0.40824	4.25227	0.124376	-1.75422	1.12454	0.234955	0.342629	-2.72043		2.23286	-0.85363	-2.25692	1.2001	-1.53561	-3.89865	-13.1602	-2.59507		2.66332	-1.41031	14.2631	7.36515	-2.99355	-7.88915	-14.2322	-11.435
0.22		1.86995	1.13211	4.25171	-0.05821	0.370332	2.62194	4.11266		-0.23919	4.33513	-0.0822	-0.98915	1.15874	0.940389	0.399642	-2.62375		2.42476	-0.48272	-2.40493	1.36766	-0.83501	-3.87103	-11.3726	-1.65721		4.89903	-0.33389	13.3868	8.99749	-2.58308	-7.34121	-13.5284	-10.7957
0.24		1.74248	1.0798	6.07797	-0.03228	1.13753	3.15078	5.58432		-0.04883	4.35335	-0.0318	-0.21177	1.50257	1.60505	0.395544	-2.41335		2.53174	-0.08621	-2.42263	1.636	-0.0138	-3.83785	-9.46416	-1.11685		7.34871	0.290056	13.0474	9.22041	-1.35535	-7.05411	-12.94	-9.82788
0.26		1.47864	0.958753	7.66128	0.320112	2.05356	3.92588	6.64753		0.190506	4.29933	0.249918	0.364848	1.65388	2.12008	0.518263	-2.17072		2.45062	0.392607	-2.16542	1.85665	0.806768	-3.69018	-7.92014	-1.09341		9.96337	0.831529	13.0744	9.52166	-0.26791	-6.72757	-12.3401	-8.27007
0.28		1.18613	0.820695	8.96054	1.06213	2.9053	4.73074	7.24719		0.281791	4.07744	0.485258	0.976149	1.75948	2.88092	0.699197	-1.89098		2.43437	0.92279	-1.73589	1.87459	1.5882	-3.55337	-6.72643	-0.91622		12.7055	0.917872	13.5786	10.6056	-0.43061	-6.48491	-10.9669	-5.96384
0.3		1.1752	0.880264	10.0387	2.31554	3.63587	5.48194	7.14849		0.205577	3.79834	0.677076	1.67819	2.15069	3.73629	0.969654	-1.74438		2.51293	1.61532	-1.4523	1.8064	2.21638	-3.40695	-4.90653	-0.43807		14.5177	0.651383	13.581	11.6757	-1.68752	-6.55279	-8.15242	-3.53989
0.32		1.56041	0.995938	11.0029	3.55956	4.42458	6.17609	7.00469		0.3287	3.60738	1.17595	2.71047	2.86859	4.57799	1.20294	-1.67531		2.62038	2.21454	-1.38842	1.78399	2.65288	-3.38951	-1.68083	0.380486		15.7501	0.36974	12.9341	12.1531	-2.69671	-6.99416	-5.20455	-1.4364
0.34		2.25311	1.12791	12.1801	4.94404	5.32489	6.83626	6.96005		0.724883	3.75307	1.8746	3.94666	3.50748	5.16558	1.34237	-1.73535		2.65957	2.86423	-1.39857	1.85531	3.02985	-3.29175	2.7089	1.18498		16.5226	0.692682	11.7555	12.4479	-2.82904	-7.14795	-3.49833	0.559255
0.36		2.80192	1.09093	13.6798	6.46192	6.41961	7.26154	7.06241		1.31641	4.25814	2.43057	5.40221	3.7646	5.67084	1.46046	-1.40744		2.49683	3.46067	-1.26724	1.89196	3.42449	-2.93979	7.63777	1.82574		17.126	1.27978	10.7559	13.0636	-2.20791	-6.60475	-3.55214	2.50355
0.38		3.1123	1.0544	15.4713	8.17181	7.58877	7.6052	7.05864		1.67953	4.8286	2.59959	6.75034	4.04208	6.20831	1.43261	-0.93276		2.42185	4.22135	-1.13836	1.96137	3.80287	-2.25857	12.2408	1.99197		17.6807	1.62111	10.5764	12.9831	-1.68222	-5.61834	-4.06616	4.01827
0.4		3.3306	0.99855	17.3007	9.85927	8.82617	7.76735	6.94892		1.83049	5.0743	2.65778	7.84555	4.78283	6.72701	1.45542	-0.47165		2.37485	4.79971	-1.09979	2.07735	4.23073	-1.45944	16.2898	1.92718		18.3561	1.59167	10.9662	11.4841	-1.34041	-4.77179	-4.73317	4.82003
0.42		3.76189	0.914896	19.1819	11.4508	9.86285	8.16987	6.8091		1.76601	4.88175	2.95965	8.84753	5.97581	7.3266	1.54597	-0.50722		2.53317	5.31716	-1.17125	2.31039	4.62857	-0.86961	19.1336	2.05766		19.3101	1.86244	11.3092	9.08607	-0.83984	-4.52097	-5.8252	5.47986
0.44		4.02529	0.837794	20.957	13.1664	10.7779	8.81593	6.59709		1.67141	4.4975	3.45548	9.75074	7.16536	8.02217	1.8893	-0.65769		2.62614	5.68988	-1.11877	2.6195	5.3008	-0.3674	20.9359	2.6341		20.3016	2.60995	10.9769	7.5106	-0.0707	-4.52674	-7.11641	6.32197
0.46		3.96304	0.965499	22.771	14.7832	11.4174	9.80142	6.26982		1.618	4.0686	3.93054	10.6612	8.24718	8.94467	2.45643	-0.75292		2.72809	6.29253	-0.95075	3.01375	6.09655	-0.02724	22.0806	3.3784		20.9238	3.58094	10.181	7.33968	0.790222	-4.6552	-7.48008	7.06734
0.48		3.70269	1.36791	24.6092	15.8323	11.8384	10.9837	5.75004		1.71174	3.69319	4.37895	11.3514	9.34194	9.86457	3.08728	-0.75487		2.78879	6.9652	-0.77606	3.41817	7.0758	0.279887	22.9998	4.11102		21.6467	4.5303	9.92313	7.48688	1.21204	-4.89664	-6.58423	7.32763
0.5		3.77034	1.74745	26.692	15.9504	12.2325	12.2093	5.29193		1.79738	3.38157	4.66775	12.1758	10.6297	10.8426	3.58197	-0.79578		2.90536	7.4046	-0.66057	3.82275	7.93439	0.263639	23.2434	5.12891		22.5663	5.58402	10.6198	7.04196	1.21726	-5.32096	-5.45224	7.48912
0.52		3.96063	2.0594	29.0829	15.4764	12.6882	13.5997	5.09481		1.85937	3.26902	4.7936	13.0746	11.7241	11.8864	3.81071	-0.72449		3.09105	7.4569	-0.51491	4.10751	8.8022	0.271577	22.4147	6.33297		23.9403	6.88858	11.831	6.21754	1.11061	-5.64326	-4.6612	7.87999
0.54		3.96951	2.36635	31.5078	15.0156	13.2648	14.9068	5.2289		1.97324	3.3198	4.57409	14.0449	12.4356	12.856	4.01482	-0.49319		3.23147	7.14885	-0.39023	4.16589	9.62693	0.339835	21.2768	7.24764		25.0928	8.22385	12.4842	6.16448	1.15466	-5.56929	-4.14458	8.06337
0.56		3.76307	2.94551	33.7539	14.7373	13.7419	15.6956	5.568		2.31133	3.5346	4.38047	14.5334	12.8994	13.4028	4.35169	-0.09355		3.33586	6.89008	-0.44889	4.03864	10.4544	0.488123	20.8509	7.4663		26.3417	9.358	12.4689	6.63591	1.41788	-4.99449	-3.28709	7.66029
0.58		3.65396	3.64965	35.4053	14.665	14.3025	15.6992	5.82532		2.69522	3.85463	4.26406	14.8464	13.5781	13.4854	4.88188	0.201557		3.32963	6.72452	-0.77008	3.88164	11.0805	0.480573	21.3895	7.63598		27.4084	10.6277	12.3303	7.0751	1.65634	-4.27874	-1.83341	7.02882
0.6		3.67588	4.24769	36.5165	14.5894	15.1074	14.9919	6.32298		2.74827	4.31373	4.2146	15.294	14.4177	13.6837	5.328	0.613293		3.24782	6.8199	-1.15188	3.94765	11.431	0.238208	22.1423	8.38923		28.5518	12.5565	12.7231	7.2515	1.97202	-3.01176	0.395582	7.2799
0.62		3.65856	4.62535	37.0924	14.5891	16.1459	14.3635	6.99982		2.54334	4.65097	3.93565	16.3287	15.0012	14.2314	5.73636	1.18368		2.98791	7.13119	-1.34173	4.10795	11.6694	0.176802	22.6528	10.017		29.364	14.9145	13.1771	7.93539	2.60456	-1.33088	2.88811	8.27033
0.64		3.63158	4.75155	37.4924	14.5674	17.172	13.9538	7.96733		2.37165	4.73864	3.58791	17.4959	15.3865	14.8488	6.21302	1.95351		2.6078	7.5239	-1.3816	4.28129	11.8469	0.219324	22.95	12.2129		29.9541	16.8316	13.085	8.94304	3.54075	1.16359	4.8256	9.46477
0.66		3.90786	4.78464	37.7291	14.6825	18.1704	13.8112	9.04197		2.56122	4.50941	3.50536	18.2669	15.825	14.9407	6.75735	2.62064		2.34124	7.76311	-1.33415	4.36989	12.0713	0.416205	23.2113	14.7553		31.1287	17.5279	12.5266	9.68375	4.45862	3.28445	5.89228	10.2188
0.68		4.27169	4.73858	37.8379	14.9121	19.3814	13.5229	10.5806		2.89186	4.28033	3.71932	18.4996	16.537	14.5587	7.16193	3.12675		2.38917	7.70048	-1.38059	4.41675	12.206	0.356128	23.7247	17.35		32.8477	17.4141	12.0619	9.98167	4.78829	5.14347	6.56551	11.0953
0.7		4.47655	4.71828	37.7808	14.9004	20.7581	13.1107	12.8256		3.09763	4.36365	3.90412	18.5331	17.0157	14.1898	7.31585	3.6172		2.74336	7.47076	-1.39546	4.5778	12.3383	0.109882	24.8049	19.5562		35.6101	16.7499	11.9588	10.6313	5.18248	6.35029	7.57953	12.1766
0.72		4.20259	4.75918	37.8314	14.5009	21.8267	12.4732	15.5112		3.04363	4.70795	3.77624	18.6427	17.055	14.1076	7.40142	4.24201		3.09625	7.27155	-1.46521	4.69874	12.3882	-0.11947	26.5187	21.4586		37.9248	15.7406	11.5419	11.806	6.63902	7.41328	8.85273	13.2362
0.74		3.8956	4.77962	38.1167	13.8427	22.0768	11.6383	17.9172		2.94568	5.01494	3.56522	18.5483	16.9277	14.1348	7.55233	4.90097		3.44134	7.24293	-1.45968	4.75506	12.41	-0.23795	28.2191	22.8801		40.4791	14.5175	10.8546	12.6536	9.54922	7.73685	10.2175	13.8328
0.76		3.8069	4.833	38.3477	13.5541	21.8248	10.8467	19.7639		2.82762	5.14038	3.52065	18.0843	17.0981	14.0338	7.77229	5.51233		3.94144	7.24798	-1.52424	4.6041	12.3127	-0.03666	29.6105	23.6198		42.4513	14.0382	10.6516	12.6544	12.1816	7.32332	11.3742	14.3588
0.78		4.08227	4.67567	38.605	13.4922	21.5648	10.6052	21.2359		2.80566	5.40006	3.53403	17.4394	17.5136	14.0798	7.9666	6.0799		4.64697	7.15114	-1.57231	4.46741	12.1995	0.231668	30.3889	23.3461		44.5668	14.892	11.4096	12.4434	12.8597	6.34188	12.599	15.1998
0.8		4.48974	4.56032	38.7241	13.5643	21.598	11.153	22.8569		2.85459	6.00859	3.48169	17.1435	17.648	14.529	8.14437	6.74474		5.37989	6.78423	-1.64329	4.49618	12.0815	0.642071	31.0484	22.7988		46.021	16.233	12.4589	12.887	11.6613	5.4359	13.3415	16.3718
0.82		4.8617	4.40018	39.2794	13.6206	21.6953	11.9914	24.5248		3.14351	6.84694	3.48628	17.0389	17.4305	15.3379	8.38326	7.48743		6.02684	6.32788	-1.62159	4.61815	12.0374	0.924869	31.6564	22.9878		47.1616	16.9414	12.6663	13.7377	10.2259	4.64814	13.5176	17.2814
0.84		5.03996	4.5351	39.9801	14.0999	21.6962	12.6723	25.9849		3.72685	7.71846	3.82952	16.976	17.1701	15.8698	8.67873	8.11002		6.72461	5.8959	-1.45163	4.76922	12.0208	1.07657	32.5324	23.852		48.1784	16.5948	12.4282	14.3916	9.28348	3.90394	13.1738	17.9514
0.86		5.084	4.56084	41.1657	14.8299	21.6254	13.088	26.9895		4.43672	8.66933	4.46564	16.822	17.2769	15.9865	8.97712	8.56878		7.51183	5.64559	-1.11425	4.91204	11.9599	0.829289	33.8598	24.4123		49.4471	16.2749	12.5406	15.1266	8.38148	2.99376	13.1822	18.5783
0.88		4.93971	4.49174	42.4355	15.7408	21.4589	13.674	27.7007		5.17756	9.77744	4.95375	16.9103	17.4982	15.7099	9.21173	8.87242		8.20972	5.57244	-0.72182	5.01371	11.9613	0.364552	35.2854	24.1557		51.0101	16.0141	13.3632	16.6316	7.06396	2.19278	13.2274	19.3515
0.9		4.75105	4.24739	43.6506	16.5205	21.1622	14.5694	28.2391		5.9045	10.9273	5.19273	17.1565	17.5265	15.5511	9.4745	9.27428		8.80659	5.62651	-0.312	5.05979	11.9458	-0.24272	36.3863	23.313		52.3821	15.5671	14.0551	18.4687	5.823	1.48872	12.9846	20.0341
0.92		4.46491	4.2712	44.6727	17.4914	20.8853	15.8493	28.6294		6.69784	11.9279	5.31051	17.2574	17.3596	15.5633	9.77999	9.64768		9.36693	5.76227	0.086858	4.91425	11.9637	-0.46518	36.545	22.4139		53.0304	14.6247	14.4952	19.089	4.74173	1.46421	12.3577	20.5832
0.94		4.28158	4.44789	45.7092	18.4382	20.812	17.3091	28.7851		7.62966	12.7401	5.6829	17.0272	17.103	15.8929	10.0305	9.92327		10.0798	5.72913	0.590085	4.79985	11.8643	-0.41356	36.4706	21.6856		52.9551	14.195	14.8817	18.2133	3.38377	2.08509	12.1051	21.2301
0.96		4.22466	4.65582	46.9746	19.2953	20.927	18.8922	29.1015		8.53574	13.3408	6.24397	16.6183	16.8855	16.3079	10.0696	10.1373		10.9096	5.46158	0.985815	4.65273	11.7667	0.000325	36.9733	21.6389		52.4828	14.3467	15.5372	16.8311	1.31424	3.23485	12.1343	21.588
0.98		4.19409	4.81468	48.0598	19.8193	21.1667	20.3471	29.6672		9.45243	13.7888	6.74647	16.5449	16.4541	16.9568	9.96162	10.3893		11.9729	4.83437	1.25614	4.52518	11.6331	0.454154	38.5279	22.4835		52.0036	14.2492	16.1757	16.4324	-0.66087	3.84883	11.7473	21.4281
1		4.08813	5.3721	48.6631	20.2083	21.5149	21.756	30.5005		10.301	14.0918	7.15609	16.7779	15.8434	17.6637	9.75563	10.9034		13.1041	4.34889	1.40403	4.27042	11.3068	0.993241	40.3199	23.5818		51.5785	13.1752	16.976	16.3019	-1.47318	3.93579	10.698	20.9353
1.02		3.99578	6.32007	48.6865	20.6662	21.8036	22.8202	31.2518		11.2696	14.4012	7.40383	17.2502	15.2721	18.3333	9.73334	11.4006		14.171	4.13443	1.6622	4.04934	10.6399	1.56458	42.0452	23.8952		51.6382	11.7744	18.3141	15.9658	-1.00082	4.24834	9.64482	20.9532
1.04		4.19305	7.16947	48.5108	21.1131	21.8015	23.426	32.0529		12.4641	14.9398	7.68717	17.4078	14.8765	18.67	9.82482	11.8667		15.021	4.41286	1.93161	3.88906	9.76176	2.14309	43.419	23.3473		52.6522	11.0476	20.0235	14.8919	-0.072	5.45713	8.86992	21.3298
1.06		4.48722	7.5004	48.2852	21.3865	21.3319	23.2208	32.7696		13.8644	15.6167	7.96264	17.6069	14.7449	18.7023	10.0647	12.1125		15.8279	4.74453	2.15952	3.85869	9.15252	2.68898	44.3584	22.9814		54.733	10.7203	21.3911	13.9821	0.59332	7.02965	7.94874	21.5617
1.08		4.58313	7.4665	48.1352	21.2127	20.8525	22.5473	33.0764		15.2412	16.489	8.50489	17.7512	14.6346	18.7609	10.1513	12.3773		16.7534	5.0587	2.33595	3.81852	9.11139	3.17358	44.352	23.8247		57.0305	10.2924	21.9433	13.0578	0.946798	8.69266	6.67564	21.4026
1.1		4.35139	7.40968	48.0161	20.7418	20.2886	21.7214	32.7643		16.3577	17.3488	9.15654	18.1672	14.6271	18.7689	10.1385	12.7692		17.6919	5.23529	2.55719	3.78448	9.58556	3.72941	43.4965	25.2938		59.5532	9.97063	22.3223	12.1863	1.21783	10.9629	5.62434	21.2778
1.12		4.24563	7.25894	48.086	20.2356	19.7481	21.054	32.1671		17.2685	18.1767	9.76748	18.4356	14.5197	18.8741	10.1435	13.3413		18.5499	5.17144	2.905	3.66886	10.0712	4.37361	43.0696	26.1771		61.8091	10.49	23.2323	11.3073	1.4449	14.3817	5.21953	20.9529
1.14		4.27677	6.99911	48.4391	20.0217	19.0712	20.3404	31.805		18.1477	18.7046	10.0987	18.5806	14.5817	18.9705	10.3241	13.6653		19.2449	4.97498	3.2344	3.41882	10.4337	4.86712	43.6928	25.7266		63.9391	11.9128	24.4937	10.8371	1.85367	17.6863	4.77899	20.0124
1.16		4.34716	6.97471	49.1587	20.1371	18.5976	19.6652	31.7053		19.178	18.9706	10.2416	18.5404	14.5749	19.0778	10.4509	13.7112		19.8386	4.58632	3.62395	3.00216	10.6623	5.09547	45.2343	24.6611		64.8051	13.2572	25.3092	10.8378	2.33243	19.7195	3.88678	18.8243
1.18		4.01442	7.39309	50.1101	20.5095	18.2376	19.1953	31.7199		20.3383	19.4457	10.237	18.4453	14.8138	19.055	10.4456	13.4226		20.2893	4.48914	3.91205	2.5402	11.0035	5.15287	46.8628	23.8549		64.8094	13.9964	25.4109	11.0093	2.73439	20.3875	2.78988	18.3917
1.2		3.68404	8.18537	51.0103	20.888	17.7536	19.1766	31.7319		21.5182	20.2248	10.1371	18.5873	14.9898	18.6835	10.2815	13.6121		20.5733	4.48359	4.21322	2.17451	11.3045	5.37359	48.3284	23.9813		64.5542	14.2943	25.8018	11.2195	3.12878	21.3171	2.13725	19.0865
1.22		3.48145	9.11633	51.6182	21.2588	17.034	19.2852	31.6907		22.3855	21.1674	9.95933	18.7715	15.451	18.261	10.2934	14.0605		20.7581	4.64563	4.29509	1.93232	11.3593	5.69798	49.473	24.5523		64.5981	14.4999	27.0355	11.4292	4.24692	22.5005	1.67868	19.5733
1.24		3.59508	10.5056	51.92	21.4802	16.2261	19.3741	31.6616		22.9152	21.8427	9.79649	18.8937	15.9264	17.756	10.464	14.7744		20.9016	4.66357	4.38699	1.64333	11.3015	5.92036	50.1767	24.9381		64.8356	14.9598	28.425	11.9907	6.54413	23.2889	0.941821	18.8435
1.26		3.58171	12.3433	52.1787	21.7719	15.6412	19.7164	31.5554		23.2402	22.352	9.57945	18.7587	16.3953	17.3741	10.574	15.1373		21.0222	4.63493	4.45177	1.36452	11.2326	5.92836	50.4693	24.3788		65.1093	15.4861	28.9404	12.7927	9.22295	22.8929	0.156493	17.1542
1.28		3.37872	14.3351	52.3563	22.3244	15.2877	20.5245	31.7778		23.5062	22.6759	9.24912	18.5899	16.4393	16.8774	10.6074	15.3143		21.0578	4.4986	4.75018	1.23252	11.2769	5.77371	50.8155	23.0156		65.6269	16.2892	28.7035	13.5919	11.0983	22.5711	-0.0336	15.9845
1.3		3.06301	15.9603	52.2165	23.294	15.1102	21.5102	32.1012		23.6963	22.6703	8.78925	18.6937	16.2553	16.4311	10.5445	15.305		21.0548	4.17057	5.02695	1.54367	10.9865	5.64705	51.2112	21.1775		65.8683	17.107	29.2207	14.1811	12.3886	22.8506	0.397302	15.9241
1.32		2.98199	17.4149	51.4608	24.3251	14.8032	22.0104	32.709		23.813	22.3197	8.48598	18.8899	16.1009	15.8958	10.7635	15.2325		21.1129	3.76252	5.37102	2.1523	10.4244	5.48898	51.2978	19.2771		65.3862	17.6556	30.8339	15.0269	13.9827	23.3462	0.629005	16.3985
1.34		3.08845	19.2052	50.6084	24.8797	14.2418	21.9847	33.1737		24.1512	22.0321	8.58095	19.2543	16.3389	15.5473	10.9971	15.1177		21.3586	3.61194	5.71245	3.02027	9.72152	5.4604	51.2636	17.7237		64.2214	17.9464	32.8603	16.3216	16.2095	23.2048	0.176864	16.7898
1.36		3.20901	21.4395	50.1378	24.8775	13.4175	21.9514	33.7378		24.7809	22.1845	8.98459	19.741	16.8623	15.2346	11.155	15.0833		21.8099	3.9023	6.17101	3.82498	9.46702	5.463	51.7069	17.1289		63.48	18.3132	34.1103	17.5234	17.4869	22.9821	-0.45407	16.9578
1.38		3.2687	23.4767	50.2538	24.8533	12.6546	22.3926	34.2004		25.6349	22.703	9.36407	20.6416	17.2325	15.1012	11.1324	15.1025		22.2846	4.34104	6.64161	4.59028	9.57021	5.55934	52.9279	17.7426		63.169	19.2345	34.6523	17.9037	17.613	23.2237	-0.31507	17.1523
1.4		3.32793	24.7447	50.5167	25.226	12.1336	23.3343	34.6681		26.5755	23.1462	9.44446	21.7536	17.3831	15.0691	11.0721	15.2222		22.7557	4.59871	7.16575	5.12583	10.0386	5.58654	54.7196	18.8916		63.2557	20.6312	35.0003	17.8559	17.3588	23.394	0.485857	17.2803
1.42		3.55426	25.4838	50.772	25.778	11.7841	24.2324	35.2963		27.6939	23.3009	9.47262	22.8455	17.15	15.2483	11.2438	15.3638		23.0127	4.52107	7.81363	5.75283	10.4578	5.60313	56.2919	19.5243		63.1775	22.2783	35.5129	18.3349	18.0271	22.9898	1.44047	17.5735
1.44		3.71388	26.4196	50.93	25.9644	11.5454	24.653	35.9651		28.8003	23.1196	9.59068	23.6806	17.0322	15.5218	11.5503	15.5624		23.2191	4.39723	8.65201	6.60909	10.9886	5.67416	57.4638	19.1157		63.3623	24.0343	36.4637	19.1487	18.7856	22.4263	2.06616	18.2067
1.46		3.94514	27.9456	51.1111	25.6068	11.4113	24.3894	36.562		29.731	22.7265	10.0231	24.4512	16.7079	15.7903	12.0368	15.6171		23.2093	4.09422	9.64441	7.62964	11.4539	5.90072	57.7833	17.971		63.6794	25.6442	37.6297	19.4852	19.0232	22.7431	3.08515	19.1568
1.48		4.24431	29.7236	51.1108	24.891	11.5063	23.7508	36.4056		30.3476	22.2807	10.2322	25.144	16.5113	16.0472	12.372	15.5503		23.236	3.93681	10.6067	8.58255	11.8788	6.06615	57.416	16.4814		64.2999	26.6986	38.9367	18.8657	19.106	23.2148	4.53489	19.3939
1.5		4.87207	31.2828	51.0065	24.294	11.503	23.0692	35.788		31.0945	22.0078	10.3076	25.8793	16.3687	16.4164	12.6284	15.4811		23.2083	3.86969	11.3493	9.2576	12.0121	6.16277	56.805	15.0259		65.0382	27.432	39.3588	18.41	20.1174	22.8225	6.0064	18.5601
1.52		5.75763	32.3863	50.4993	23.891	11.2509	22.5714	35.0821		32.103	22.1009	9.9208	26.2685	16.4855	16.8147	12.7388	15.6619		23.2533	4.07089	11.7149	9.90481	12.0283	6.05053	56.4025	14.0256		65.6669	28.285	38.7554	18.7461	21.5792	21.4212	6.93902	17.1113
1.54		6.62697	33.2316	49.5347	23.7179	10.7866	22.4472	35.0923		33.2536	22.3789	9.63146	26.6082	16.4923	17.1634	12.9843	15.9175		23.3702	4.27184	11.8943	10.5116	12.1844	6.15766	56.2555	13.9041		65.4594	29.6063	37.5303	19.3754	22.0611	20.2979	7.61737	16.6158
1.56		7.21484	34.3057	48.1828	23.3142	10.5511	22.7689	35.7607		34.2462	22.7059	9.35296	26.8963	16.2558	17.5941	13.2417	16.0563		23.5734	4.4646	12.0529	11.1724	12.6178	6.31776	56.1931	14.559		64.4159	30.9327	36.8309	19.3389	21.3619	20.2126	8.56058	16.7979
1.58		7.32044	35.8356	47.0605	22.5883	10.6361	23.539	36.8431		35.1949	22.8852	9.12463	27.4591	15.7998	18.1991	13.459	16.0206		23.9902	4.66491	12.2768	11.6873	13.3036	6.60168	56.6041	15.6108		63.0298	32.1286	37.2368	18.5164	20.7954	20.2936	9.63202	16.9042
1.6		7.38828	37.471	46.3601	21.7279	10.9401	24.1617	38.2085		36.1176	23.1063	8.74215	27.7198	15.4134	18.8428	13.4659	15.9398		24.1529	4.86595	12.3814	12.027	14.0236	6.57612	58.0351	16.8271		62.2344	33.137	38.202	17.7521	21.5617	19.6854	10.524	16.166
1.62		7.6954	38.7595	45.9739	20.9743	11.1503	24.4883	40.0107		36.9016	23.2461	8.04556	27.7347	15.0175	19.2415	13.3726	15.8511		24.1875	4.93092	12.2837	12.1566	14.6595	6.4936	60.0125	18.0403		62.2547	33.923	38.6613	17.6613	22.5753	18.2907	11.3273	15.5273
1.64		8.29286	39.54	45.2521	20.4436	11.2677	24.5221	42.2253		37.3241	23.2551	7.39028	27.4656	14.8277	19.5268	13.26	15.4715		23.7872	5.00883	12.1657	12.1919	15.0303	6.4033	61.6177	18.9821		62.8213	34.1302	37.9772	18.1	22.3655	17.2677	12.3111	15.4323
1.66		8.96921	40.2955	44.561	19.9897	11.2107	24.8677	44.4028		37.7859	23.0296	7.00006	27.5326	14.7046	20.109	13.3054	15.0396		23.6336	5.21317	12.1214	12.2562	15.1843	6.62708	62.2253	19.1533		63.4376	34.0916	36.5407	18.8441	20.6469	16.694	12.9888	15.1204
1.68		9.71	41.0232	43.9819	19.7379	11.1547	25.221	46.3463		38.5714	22.8659	7.09153	27.6558	14.7684	20.9629	13.5118	14.6509		23.6107	5.52115	12.3212	12.4507	15.2486	6.87733	62.2626	18.6948		63.4544	34.6093	35.5342	19.3338	19.016	16.24	12.9402	14.0032
1.7		10.6189	41.5432	44.0631	19.7278	11.1162	25.4453	48.1006		39.6512	22.9958	7.35846	27.885	14.7602	21.7413	13.9402	14.6618		24.0047	5.48471	12.3995	12.8171	15.4169	7.15309	62.1018	17.8978		62.93	35.6991	35.264	19.6846	18.5775	15.1799	12.0932	12.5202
1.72		11.6173	41.8316	44.2227	19.7249	11.0573	25.5384	49.7177		40.6252	23.4109	7.45886	27.9859	14.785	22.1823	14.3271	14.7295		24.5048	4.91749	12.4489	13.4834	15.5354	7.30126	61.9172	17.1001		61.9687	36.8625	35.1851	19.8285	18.8365	14.127	11.9058	12.0836
1.74		12.4344	42.1405	44.4486	19.5342	10.6126	26.1524	50.9491		41.2927	24.0157	7.55369	28.277	14.6304	22.7413	14.645	14.8203		25.0356	4.17425	12.3147	14.3237	15.597	7.55226	62.0143	16.6683		61.1838	37.4619	34.5489	20.1051	18.7461	13.431	12.7999	12.4785
1.76		13.2811	42.8512	44.405	18.9746	9.76697	27.3365	51.6814		41.7423	24.6909	7.88219	28.5929	14.4021	23.7532	14.826	14.692		25.4465	3.66182	12.2018	15.2709	15.4179	7.73102	62.4471	16.9187		60.3946	37.9154	33.7256	20.3369	18.0744	12.9118	14.5865	12.5475
1.78		14.4023	43.2847	44.3361	18.3602	8.79259	28.5023	52.1213		42.0955	25.3473	8.56405	28.792	14.1134	25.2096	15.0804	14.5996		25.6262	3.48935	11.9809	16.0246	15.3011	7.91151	63.2941	18.0278		59.7438	38.6124	33.173	20.4764	17.6314	11.9549	16.0318	11.7801
1.8		15.8698	43.3952	44.1292	17.7301	8.12813	29.0243	52.7075		42.4104	25.6677	9.27008	28.7422	13.9423	26.3181	15.294	14.3988		25.9115	3.41112	11.6839	16.7103	15.3231	8.01534	64.0289	19.1885		59.4997	39.7342	33.0145	20.7446	17.8104	10.7482	16.9861	11.4396
1.82		17.4077	42.9633	43.9077	17.3791	7.65757	28.9908	53.5361		42.884	25.4691	9.68418	28.6187	13.8912	27.1135	15.4547	14.429		26.2831	3.40706	11.3728	17.2172	15.5758	8.33466	64.6071	19.6083		60.1692	41.3762	32.8591	21.739	17.7894	10.1082	17.6137	12.4959
1.84		18.6326	42.6525	43.6029	17.1507	7.18729	29.131	54.4624		43.5328	24.8305	9.86328	28.9627	13.7796	27.6945	15.3452	14.4457		26.8131	3.65828	11.0578	17.6495	15.7796	8.63666	65.0976	19.3418		61.6222	43.3944	32.3603	23.2625	16.9229	10.1202	18.2952	14.0012
1.86		19.8929	42.1148	43.2203	17.1247	6.62993	30.0612	54.9654		44.4587	24.1831	9.91367	29.74	13.8817	28.6413	15.2478	14.6319		27.0677	3.923	10.6794	17.9237	15.8412	8.85258	65.569	19.0377		62.9571	44.7976	32.1692	25.0292	15.5898	10.1838	18.8067	14.487
1.88		21.3874	41.4594	42.809	16.958	6.14895	31.8898	55.0123		45.1996	23.8384	10.0527	30.7675	14.1044	29.3463	15.2018	14.7251		27.2083	4.16017	10.2238	18.1844	15.9479	8.80739	65.8173	19.5247		63.6839	44.4969	32.2165	26.4471	15.1218	9.85582	19.5031	14.0641
1.9		23.3872	40.6953	42.7324	16.7133	5.86178	33.876	55.0033		45.6568	23.8465	10.207	31.3642	14.4829	29.3851	15.4278	14.8546		27.3963	4.13402	9.87908	18.4183	16.3921	8.86149	65.5542	20.7523		64.0375	42.9045	32.9953	27.4457	15.8464	9.63969	20.7022	14.1251
1.92		25.4971	40.2027	43.1085	16.2301	5.75992	35.261	55.1967		45.7358	24.086	10.3404	31.6219	14.7315	28.7171	15.7143	15.0706		27.8668	4.18763	9.78669	18.5799	17.0829	9.05025	64.8172	22.3933		64.3299	41.6442	33.7528	27.9519	16.9017	9.89446	22.5012	14.8623
1.94		27.5485	40.015	43.7188	15.6838	5.7502	35.55	55.3082		45.815	24.4767	10.4323	31.5034	15.0589	28.0577	16.0839	15.1648		28.2794	4.10301	9.87568	18.6972	17.6885	9.33852	63.6973	23.3819		64.5528	41.8301	34.4051	28.1468	17.2093	10.4002	24.2047	15.4762
1.96		29.635	39.841	44.1456	15.1126	5.62783	35.1209	54.618		46.0344	24.8976	10.4599	31.3576	15.6942	27.9989	16.5011	15.0436		28.5046	4.08014	9.89403	18.9562	17.8918	9.49556	62.3504	23.0053		64.2363	42.6912	34.355	28.8045	16.8608	10.6844	25.1884	15.6356
1.98		31.8459	39.7436	44.3931	14.6733	5.22003	34.5219	53.2205		46.3059	25.1931	10.5072	31.1606	16.5274	28.4415	16.8414	14.5683		28.472	4.08207	9.83743	19.3942	17.8363	9.69276	61.2357	21.4302		63.5845	43.3932	33.6164	29.8401	16.3451	10.5603	25.5533	15.9379
2		34.0308	39.8407	44.607	14.4124	4.67286	34.3633	51.7448		46.6555	25.1151	10.4165	31.1436	17.4199	28.974	17.0299	14.0928		28.4758	4.3195	9.65925	19.8714	17.6396	10.0161	60.9305	19.9251		62.7828	43.7313	32.8401	30.8108	16.3458	10.7134	25.4335	16.5678
2.02		35.7952	40.5658	44.7996	14.2049	4.23746	34.8965	50.7962		46.9901	24.8543	10.2813	31.2881	18.2386	29.5276	17.1181	13.8079		28.3888	4.4778	9.49832	20.1782	17.3724	10.5521	61.6241	19.3336		62.0996	44.2551	32.6454	31.16	16.4832	11.462	25.0208	16.8605
2.04		36.9837	41.7978	44.86	14.0751	4.17598	36.1694	50.354		47.3765	24.467	10.1166	31.554	19.0576	29.96	17.53	13.592		28.1462	4.51832	9.28607	20.3998	16.9936	10.8845	62.9917	19.1		61.5214	44.7448	33.1434	31.0083	16.7712	12.9453	24.1932	16.5805
2.06		37.9138	42.9005	44.8246	14.0488	4.45498	37.6944	50.0529		47.517	24.1522	10.3809	31.7534	19.8326	30.4737	18.1597	13.3146		27.7885	4.56365	9.41184	20.6845	16.6541	11.1476	65.0639	18.3407		61.34	45.0376	33.5568	30.8167	16.8641	14.3662	23.5566	16.2572
2.08		38.7925	43.1557	44.6944	14.1033	4.94628	38.9147	49.8032		47.4336	23.8299	11.0033	31.787	20.4967	30.6094	18.8295	12.7624		27.4317	4.92019	9.81899	21.0338	16.5549	11.2602	67.7927	16.8307		61.2146	45.0569	33.5962	30.3739	16.7697	15.2811	23.5066	16.3619
2.1		40.1418	42.5322	44.5662	13.9837	5.44705	39.4954	49.5682		47.1415	23.7332	11.8332	31.6067	21.1186	30.7177	19.1713	12.3385		27.2295	5.53985	10.6565	21.3419	16.4816	11.7223	70.6269	15.3665		61.023	45.2482	32.9343	30.1249	16.3817	15.8991	24.1222	16.8119
2.12		41.7176	41.8248	44.4163	13.5386	5.92196	39.8498	49.4761		46.9805	23.9052	12.5373	31.4531	21.582	30.9445	19.2937	11.9969		27.1316	6.11513	11.4577	21.4395	16.2628	12.221	72.2483	14.4658		60.2503	45.5677	31.3837	30.7611	16.0331	16.5647	24.5689	17.2654
2.14		43.2812	41.6687	44.3655	13.0156	6.34579	40.3087	49.2376		46.9271	24.2556	13.3023	31.387	21.8955	31.4033	19.2861	11.9134		27.3432	6.55231	12.3151	21.3675	15.7395	12.7482	72.1678	14.2269		59.4775	46.1903	29.4541	32.8803	16.412	17.5413	24.1713	17.7304
2.16		44.4689	41.8969	44.3308	12.7078	6.86906	41.0158	48.8986		47.1671	24.5016	14.1612	31.5678	22.0279	31.7201	19.2421	11.6441		27.7575	6.91236	12.9279	21.217	15.3085	12.9886	71.591	14.6086		58.5448	47.2941	27.9739	35.7148	17.7838	18.5059	23.0955	18.4932
2.18		45.4347	42.1792	44.1666	12.6178	7.16567	41.346	48.2145		47.6257	24.579	14.9072	31.7062	22.1136	31.4675	19.2022	11.3983		27.9835	7.39519	13.3561	21.0855	15.0639	13.0161	71.5879	14.8896		57.4726	48.5609	27.7261	37.5259	19.8198	19.6185	22.1616	19.7181
2.2		46.8372	42.6557	43.9545	12.5382	7.38563	41.316	47.3637		48.2371	24.5524	15.0954	31.7144	22.1192	30.9641	19.2591	11.0644		27.7167	7.91744	13.4008	20.901	15.0136	12.8543	72.7614	14.3149		56.4041	48.8413	27.9608	37.713	21.4726	20.9935	21.9512	21.6565
2.22		48.673	43.4741	43.9063	12.4046	7.44101	40.9025	46.5673		48.5208	24.2445	14.9472	31.7146	22.1733	30.5486	19.3515	10.8697		27.1625	8.42345	13.2106	20.5288	14.8765	12.4991	73.9176	12.3101		55.7633	47.4272	28.1827	36.9559	22.2323	22.4886	22.2893	24.4924
2.24		50.5871	44.4972	44.2919	12.2946	7.9953	40.4265	46.0954		48.3011	23.5782	14.8182	31.9951	22.2536	30.5657	19.4201	10.6369		26.8062	8.9576	12.9692	20.0955	14.6784	12.1128	74.4696	10.2043		56.0925	45.441	28.4377	36.8168	22.3026	23.5735	22.9755	28.2722
2.26		51.9347	45.1332	44.8451	12.0878	9.03417	39.5301	45.9074		47.8104	22.7921	15.0946	32.7172	22.5949	30.8021	19.4722	10.4492		26.8262	9.5677	12.8675	19.815	14.5812	11.8339	73.6358	9.29555		56.9768	44.4229	29.0914	37.6056	22.787	24.3715	23.4846	32.1132
2.28		52.8103	45.8031	45.4048	11.7089	10.6454	38.2416	45.7007		47.5664	22.2332	15.3372	33.4392	22.8076	30.6721	19.4468	10.2364		26.848	10.3231	12.9258	19.6809	14.5762	11.6577	71.9082	9.90979		58.6557	44.8872	29.8248	38.7721	24.0065	25.4945	23.5049	34.1367
2.3		53.7928	46.5193	45.8899	11.1614	12.3529	36.9469	45.2955		47.5805	22.0408	15.1176	34.1351	23.1058	30.1209	19.4146	10.065		26.7289	11.0769	13.0631	19.4065	14.7229	11.4242	70.0313	10.9686		60.6	45.9371	29.8664	38.8802	25.5041	27.4127	22.4254	32.9231
2.32		55.2208	47.3415	46.4505	10.7593	13.7214	36.1921	44.8911		47.6861	21.8157	14.4272	34.5607	23.3926	29.5549	19.109	9.84988		26.3904	11.7776	13.161	18.9267	14.7583	11.0128	69.2373	11.283		62.3887	46.4311	29.1803	37.6861	26.4153	29.2477	21.0666	29.1117
2.34		56.9945	47.7923	46.916	10.4735	14.4702	35.924	44.4093		47.7593	21.6765	13.6648	35.0662	24.0436	29.443	18.8569	9.74185		26.1806	12.3659	13.3216	18.4619	14.8949	10.6958	69.4339	10.7045		63.0804	45.6909	28.5629	35.736	26.694	30.1616	20.1805	25.0553
2.36		58.4586	48.4922	47.1502	10.2984	14.4685	35.7607	43.8478		48.0072	21.6883	13.1887	35.3574	24.4679	29.72	18.7677	9.74731		26.0328	12.6959	13.623	18.4342	14.8728	10.6352	69.9606	9.45774		62.8216	43.8301	28.609	34.3857	26.7948	30.0551	20.4229	22.8234
2.38		59.3238	49.9401	47.1241	10.0843	14.1606	35.4053	42.9539		48.2811	21.9222	12.7792	35.6125	24.3552	29.918	18.9672	9.83295		25.954	13.0061	14.1454	18.7398	14.8896	10.9099	70.2755	8.6464		62.0314	41.8905	29.1146	34.1228	27.2647	29.8072	21.1425	22.1847
2.4		59.5868	52.1952	46.8501	9.89036	13.8156	35.1779	42.0222		48.3253	22.0369	12.2332	35.7649	23.6365	30.209	19.256	9.93531		25.6737	13.266	14.7208	19.2634	14.7493	11.3591	70.8096	8.94775		61.1634	41.017	29.6598	34.0768	28.1432	29.9582	21.719	21.8573
2.42		59.9092	54.5299	46.4001	9.76431	13.745	35.3326	41.0433		47.949	21.8419	11.5718	36.0053	23.2438	30.3615	19.5211	10.0069		25.2166	13.5481	15.1335	19.6002	14.7104	11.8595	71.475	10.0059		59.9963	41.3958	29.8831	34.0734	29.5957	30.4527	22.1047	20.8627
2.44		60.8451	56.7826	45.9488	9.77491	13.8255	36.2575	40.2238		47.4842	21.5433	11.0144	36.5276	23.4923	30.3419	19.8152	10.2068		24.5698	13.5661	15.3019	19.8347	14.6673	12.1487	71.2046	10.4639		58.5299	42.0657	29.5247	33.8535	31.4075	30.971	22.2178	19.7338
2.46		62.214	59.1092	45.7349	9.82107	13.7849	37.7558	39.4238		47.1776	21.1423	10.8222	37.2353	24.106	29.8857	20.098	10.4553		24.0151	13.4148	15.3004	19.824	14.6635	12.348	69.4425	9.61817		57.2281	42.3886	28.0474	33.6428	33.5007	31.3924	22.1123	19.1223
2.48		63.3923	61.558	45.7963	9.77843	13.675	39.6741	38.9275		47.0015	20.6106	10.7937	38.0023	24.3258	29.4069	20.1902	10.706		23.89	13.1585	15.42	19.7674	14.6216	12.3209	67.138	8.33873		56.7012	42.7727	26.3043	32.7511	34.8827	31.6922	21.5624	19.0839
2.5		63.5308	63.6211	45.8923	9.47391	13.7451	41.5652	38.7388		46.9314	19.8102	10.7528	38.391	24.2544	29.1934	20.1616	10.7142		24.2648	12.8733	15.6406	19.5258	14.5117	12.3575	65.7038	7.88001		57.1539	43.9582	25.3916	31.1735	35.0273	31.8059	21.0959	18.8169
2.52		62.935	64.8862	46.1033	9.13396	14.3378	43.1265	38.7124		47.0063	19.1933	10.4269	38.5016	24.4154	29.4046	20.0177	10.6151		24.7666	12.325	15.9341	19.3191	14.4686	12.2308	65.5571	8.68652		57.9546	45.6869	26.0052	29.9236	33.9749	31.8927	21.1307	18.1603
2.54		62.152	65.2128	46.528	8.91193	15.115	44.1917	38.6425		47.3091	18.8967	10.0103	38.6082	24.8453	29.8269	19.934	10.3681		24.802	11.6891	16.0582	19.0794	14.2733	12.0673	66.0728	10.7701		58.962	47.1345	27.0512	29.5056	32.7054	32.3426	21.6684	17.3902
2.56		61.8776	64.8617	47.1141	8.90344	15.9284	44.8498	38.3262		47.663	18.99	9.75501	39.0742	24.9979	30.1767	19.7354	10.3114		24.2874	11.0866	16.2086	18.9723	14.0392	11.7852	66.7486	13.5445		59.4108	47.3312	27.3499	29.7488	32.4295	33.2039	22.4618	17.0288
2.58		62.1918	64.3191	47.4279	8.89161	16.7297	45.4383	37.762		47.8889	18.9728	9.70562	39.6938	24.4796	30.219	19.5534	10.2504		23.7723	10.7529	16.3807	18.7781	13.6711	11.39	66.8303	15.8104		59.5169	46.834	26.6491	30.059	33.0783	33.9952	23.3153	16.8106
2.6		62.9529	64.2758	47.3476	8.77761	17.6854	45.7784	36.9286		48.0216	18.8646	9.67193	40.3022	23.6093	29.7679	19.3865	10.3968		23.7251	10.4329	16.6824	18.3892	13.4752	11.1518	66.3925	15.8679		58.803	45.6168	25.4605	30.142	33.8464	33.9168	24.1109	16.6037
2.62		63.8028	64.9897	47.1635	8.58174	18.4377	45.6054	35.9623		48.0914	18.5029	9.34647	40.7405	23.0142	28.9723	19.3371	10.5069		24.0247	10.0663	16.9622	17.7899	13.4795	10.9557	65.6423	13.8978		58.1854	44.8128	24.188	29.8103	33.6931	33.1611	24.5379	16.3272
2.64		64.2503	66.1555	47.2321	8.56124	18.9475	44.5716	35.1044		47.9025	18.1397	8.93804	41.1656	22.8056	28.145	19.248	10.7437		24.3019	9.94355	17.2829	16.972	13.6717	10.8614	65.759	11.7392		57.3951	44.1045	23.2828	28.8248	32.8568	32.6495	24.1875	16.3011
2.66		64.028	67.4725	47.4568	8.61653	19.4613	43.1287	34.4539		47.3741	17.6038	8.7737	41.1018	22.7586	27.7552	19.0196	10.9421		24.297	10.4479	17.6041	16.2106	14.0648	10.5532	66.6085	11.1311		56.6251	43.8311	22.8176	27.6441	32.5878	32.8592	23.5198	16.4563
2.68		63.5181	68.6745	47.8243	8.68632	20.2663	41.6454	33.8579		46.4154	17.1451	8.95805	40.7323	22.5076	27.9547	18.6547	11.2213		24.2758	11.4296	18.0252	15.465	14.462	10.2558	67.8959	11.664		55.8251	43.2425	22.9532	26.967	33.4856	33.4565	23.2904	16.8362
2.7		63.3984	69.7163	48.2617	8.57558	21.0337	40.4433	33.4498		45.4716	16.685	9.14889	40.068	22.2017	28.4218	18.2104	11.2979		24.1363	12.2692	18.387	15.1986	14.9494	10.0987	68.7116	11.7943		55.5333	42.5267	23.211	26.8403	35.0339	34.0004	24.1654	17.1698
2.72		63.83	70.0529	48.7634	8.45893	21.4288	39.5819	33.1521		44.6772	16.4731	9.15011	40.0528	21.9778	28.8746	17.8325	11.3793		23.9713	12.7554	18.6755	15.3557	15.0364	10.1823	69.4514	10.9019		55.9947	42.3469	23.5509	26.7959	36.2349	35.1611	25.513	17.3794
2.74		64.4935	69.8009	49.0832	8.43523	21.4845	38.7603	33.1616		44.3962	16.5045	9.19083	40.4297	21.8531	29.2209	17.4492	11.414		23.8069	13.12	18.6924	15.8279	14.9744	10.2817	69.8319	9.44731		56.329	43.2573	23.7034	26.5518	36.5907	37.4321	26.5499	17.433
2.76		64.9001	69.3255	49.3388	8.44232	21.4958	37.768	33.1326		44.299	16.8413	9.47571	41.022	21.5383	29.6627	17.1338	11.7325		23.7143	13.5777	18.5894	16.2631	14.5341	10.2829	69.5932	8.36826		56.6454	44.8654	23.5346	26.582	36.2893	40.0063	26.7756	17.6514
2.78		65.0507	69.3514	49.758	8.42826	21.5651	36.3477	33.1478		44.4176	17.2543	9.85005	41.3053	21.0285	30.2241	16.7784	11.9477		23.6104	13.9622	18.3949	16.4968	14.3385	10.1774	68.1316	7.92191		56.492	46.0133	22.8337	26.9283	35.3615	41.6015	26.7405	18.378
2.8		64.8749	70.0744	50.3585	8.39884	21.6614	35.0576	33.1497		44.2444	17.499	9.99903	41.4999	20.5436	30.7731	16.4759	11.9966		23.2807	14.2033	18.3345	16.7368	14.2434	10.1764	66.3154	8.25347		56.2699	46.0396	22.2131	27.5858	34.297	41.9275	26.7104	19.3228
2.82		64.401	71.1732	50.8846	8.36365	21.526	34.0773	33.2976		43.9252	17.3649	9.99281	41.8822	20.3273	30.9945	16.0518	11.7671		23.0587	14.5262	18.3175	16.989	14.3304	10.2368	64.7667	9.11345		55.3212	45.0714	22.1864	28.3099	33.6496	42.102	26.8428	19.8873
2.84		63.8853	72.4091	51.1239	8.28017	21.0014	33.6483	33.411		43.2349	16.9799	10.0097	42.434	20.363	31.1038	15.6029	11.6531		23.1108	15.0246	18.3329	17.4373	14.1483	10.4042	63.668	9.99873		53.9338	43.6515	23.0439	28.9192	34.0053	42.4856	26.9971	19.8207
2.86		63.825	73.3251	51.3207	8.09982	20.0686	33.4785	33.6144		42.7166	16.5018	10.098	42.6876	20.6134	31.0972	15.0516	11.6975		23.3819	15.474	18.2985	17.9455	13.7786	10.4497	62.8526	10.1157		52.7234	42.415	24.0879	28.9404	34.9172	42.3411	27.502	19.8501
2.88		64.5326	73.9079	51.3869	7.98722	19.3632	33.6926	33.7499		42.3784	16.2194	10.1313	42.6417	20.8886	31.4405	14.5819	12.1438		23.4475	15.6883	18.3057	18.5024	13.4127	10.4655	62.9787	9.53932		51.809	42.1344	24.9175	27.8818	35.5291	40.8536	28.3602	20.6307
2.9		65.7009	74.0949	51.2993	7.99201	19.1946	33.9782	33.7522		42.2492	16.0068	9.95375	42.5063	21.15	31.8622	14.0388	12.6702		23.2534	15.6607	18.4019	18.8425	13.283	10.4126	64.4723	8.66484		51.7524	42.7459	25.1599	26.497	35.0367	38.6508	29.4858	22.1217
2.92		66.8371	74.0878	50.774	8.00402	19.4413	34.2497	33.2395		41.8911	15.9502	9.87163	42.9928	21.1768	32.6464	13.7221	13.3795		22.988	15.6125	18.6238	19.0392	13.1595	10.5029	66.5669	8.24645		52.4237	43.7201	25.2859	25.3941	33.8141	36.8895	30.4237	23.7705
2.94		67.6441	73.8675	50.1724	7.92952	19.7384	34.4049	32.3606		41.6144	15.9933	9.91382	43.8973	21.0029	33.5478	13.4927	13.8109		22.9209	15.5122	18.9684	19.0619	12.8967	10.5966	67.8986	8.0071		54.0457	44.2597	25.5442	24.8637	32.7579	35.9823	31.1716	25.3354
2.96		68.0949	73.1508	49.5619	7.75892	20.0785	34.554	31.5448		41.5228	16.3783	10.3721	44.971	20.8323	34.4321	13.4504	14.2088		22.9817	15.5169	19.3343	19.1931	12.48	10.6264	68.1058	7.95039		55.6973	44.8668	26.0211	24.6772	32.6035	35.6784	31.4888	26.8998
2.98		68.0331	71.9443	49.12	7.60533	20.5341	34.6574	31.1799		41.8274	16.8142	10.7956	45.4647	20.9572	34.9408	13.238	14.4271		23.2245	15.6103	19.4871	19.3145	12.1918	10.3859	67.6864	7.42827		56.7541	46.0631	26.4023	25.1545	32.8787	35.8066	31.3867	28.0921
3		67.7782	70.6358	48.8251	7.36791	20.7627	34.5121	31.2358		42.0248	17.2298	11.3254	45.3452	21.4992	34.9288	13.003	14.72		23.4169	15.8983	19.4567	19.5135	12.1474	10.0086	66.9029	6.36021		57.2579	47.9273	26.0974	26.3552	33.0459	36.4263	30.8344	28.7705
3.02		67.7198	69.8663	48.77	6.9784	20.5917	34.1683	31.3917		42.1101	17.3945	11.6607	44.6752	22.0653	34.7069	12.8185	14.9033		23.4883	16.2845	19.3258	19.4628	12.2515	9.64408	65.6868	4.90954		57.7971	49.2874	25.0375	27.751	33.0851	36.6754	30.5412	28.9701
3.04		68.457	69.7581	48.9389	6.49421	20.2758	33.7675	31.4369		41.9464	17.436	12.0741	44.0238	22.3967	34.4721	12.7246	14.9661		23.3009	16.7047	19.3275	19.2169	12.3785	9.51562	64.3517	4.05497		58.3119	49.6057	23.773	28.3463	33.6163	35.7962	31.001	29.7432
3.06		69.4338	69.9243	49.0324	6.18165	20.2903	33.5617	31.3254		41.6613	17.1956	12.1028	43.6021	22.3774	34.4302	12.5772	14.8058		23.0725	17.039	19.2805	18.8919	12.274	9.66804	63.8758	4.31883		58.2914	48.5998	23.3006	28.0977	34.7769	33.9485	32.0258	31.2532
3.08		70.2536	70.049	49.0856	6.03982	20.7556	33.6709	31.064		41.2546	16.6709	11.8176	43.5899	22.3192	34.5214	12.4413	14.4929		23.0911	17.1013	19.1094	18.7864	12.1259	9.85586	64.5037	5.20689		57.5561	46.9242	24.0582	27.3934	35.7048	32.5989	32.9557	33.0984
3.1		70.3825	69.9962	49.0495	5.94535	21.3924	34.0883	30.7805		40.8072	16.0014	11.036	43.8431	22.1858	34.7457	12.3746	14.1972		23.3776	16.9583	18.7796	18.9604	11.795	9.99123	65.7138	5.69235		56.8244	45.185	25.16	26.7293	35.5855	32.5728	33.1067	34.3055
3.12		70.1841	69.8645	49.0139	5.77536	22.0233	34.5965	30.4698		40.3779	15.4872	10.202	44.3265	22.06	35.0829	12.5361	14.024		23.8839	16.7989	18.4322	19.0777	11.5758	10.008	66.9243	5.20592		56.7291	44.595	25.8447	26.4895	34.3325	33.1181	33.0208	34.967
3.14		69.6746	69.3374	48.7134	5.66801	22.484	34.7439	30.2489		39.9646	15.4407	9.40141	44.4899	21.8923	35.1777	12.6032	13.9972		24.2947	16.7917	18.0799	18.8064	11.1892	10.2289	67.5769	4.19225		56.869	45.5719	25.888	26.6577	33.241	33.1938	32.6523	35.3817
3.16		69.3054	68.3965	48.2199	5.60835	22.8504	34.2562	29.9101		39.6074	15.7704	8.92732	44.2327	21.9037	34.8565	12.6799	13.9931		24.6393	17.0032	17.709	18.0207	10.9128	10.55	67.222	3.53955		56.896	47.362	25.7904	27.086	33.0375	32.437	32.2181	35.5399
3.18		69.2597	67.0096	47.7682	5.42769	23.0588	33.196	29.5465		39.3592	16.3256	8.71641	43.3913	22.0347	34.2273	12.6244	13.9987		24.674	16.9993	17.303	17.0811	10.5565	10.7976	65.4247	3.85298		56.6057	48.5465	25.431	27.1967	33.5883	31.6194	31.3211	34.9274
3.2		69.5201	65.5225	47.6337	5.0927	23.0649	32.1165	29.1361		39.2289	16.9172	8.78072	42.7784	22.2241	33.8903	12.6622	13.9945		24.4843	16.8957	17.1244	16.3697	10.4348	10.74	63.2667	5.30722		56.0374	48.7398	24.6342	27.2693	33.8914	30.9492	30.7943	33.9222
3.22		69.5021	64.1078	47.7439	4.81096	22.7812	31.2696	28.9592		39.2309	17.3211	8.7681	42.3322	22.5061	34.1677	12.6842	13.9497		24.062	16.5594	17.1962	15.9721	10.3075	10.4632	61.9384	7.63662		55.1578	48.384	23.4762	27.5254	33.6846	30.2954	31.0545	33.3789
3.24		68.8812	63.2089	47.8825	4.63734	22.2449	30.8048	28.959		39.331	17.4855	8.79556	42.0784	22.8322	34.8628	12.7848	13.7935		23.756	16.4625	17.5739	15.6178	10.2453	10.3484	62.235	10.1302		54.002	48.1292	22.6011	28.2618	33.1253	29.5499	32.2939	33.6663
3.26		68.041	63.1056	48.0374	4.52732	21.6807	30.5508	29.024		39.6349	17.1185	8.87411	41.6292	23.0745	35.4609	12.9277	13.585		23.5957	16.2201	18.0065	15.2054	9.95696	10.3732	63.3765	11.8792		53.5979	47.6938	22.2843	28.3159	32.25	29.118	33.4892	34.3569
3.28		67.6204	63.5289	48.0868	4.36396	21.3552	30.6526	29.1121		39.9136	16.6199	9.45788	41.2056	22.8902	35.657	13.0758	13.3429		23.532	15.8128	18.4614	14.94	9.64774	10.4948	64.7395	12.2352		53.9038	47.2249	22.7981	27.677	31.2345	29.3175	34.4324	35.1174
3.3		67.7061	64.0026	48.1553	4.40499	21.2903	30.9438	29.3648		40.0852	16.1252	10.0094	40.9008	22.4021	35.4438	13.2628	12.9789		23.5135	15.1653	18.7358	14.8776	9.21331	10.3399	65.8291	11.2185		55.249	46.567	23.9107	26.5641	30.4004	29.6409	35.0089	36.1839
3.32		67.7992	64.0771	47.9708	4.64365	21.3841	31.1575	29.7436		39.89	15.9286	10.3465	40.7825	21.9445	35.0001	13.3981	12.4654		23.7042	14.7582	18.9075	14.9393	8.95364	10.1013	66.4001	9.31802		56.4702	46.1311	25.1263	26.0771	30.6104	29.736	35.4486	37.425
3.34		67.6362	64.0991	47.5991	4.76577	21.4769	31.0242	30.0876		39.4565	15.8704	9.97047	40.624	21.9013	34.2318	13.5944	12.0285		24.1562	14.7518	18.9858	14.8347	8.80557	9.90772	66.4636	7.32914		57.9834	45.7822	25.309	25.9202	31.8708	29.4047	35.282	38.2063
3.36		67.1255	63.9533	46.7444	4.5998	21.696	30.4758	30.0499		38.8489	15.7533	9.37389	40.3469	22.2512	33.4588	13.7252	11.9255		24.5005	14.9452	19.2176	14.9319	8.84673	9.90528	66.3086	6.39931		58.7189	46.2717	24.3051	25.9948	33.3688	29.0692	34.3775	38.3345
3.38		66.5245	63.5789	45.5798	4.1768	22.0451	29.7419	29.7604		38.3454	15.6519	8.85251	39.9203	22.5946	32.796	13.9859	12.09		24.3788	15.2263	19.4263	15.4564	8.90549	9.8862	66.9571	6.85072		59.1099	47.5386	22.8185	26.0524	33.6817	28.5539	33.5102	38.2806
3.4		65.8347	62.7568	44.4001	4.14174	22.2327	28.9051	29.1949		38.0618	15.3955	8.76184	39.5256	22.7675	32.6439	14.24	12.153		23.9502	15.4287	19.5587	16.5092	8.89695	9.61315	68.086	8.26896		58.4745	48.6183	21.8907	26.435	32.2526	27.7663	33.2488	38.673
3.42		65.5223	61.7981	43.7063	4.40513	22.0063	28.2453	28.6607		38.1526	15.0413	8.95829	39.4461	22.6006	32.4735	14.4584	11.9509		23.6412	15.8235	19.449	17.5858	8.91441	9.10537	69.0521	9.5685		57.8127	48.393	21.611	26.9699	30.0312	26.9862	33.623	39.1552
3.44		65.7378	61.1728	43.6152	4.93762	21.4259	27.7804	28.2683		38.3982	14.4396	8.93014	39.4944	22.4967	32.1841	14.5203	11.6515		23.7562	16.1295	19.291	18.2913	8.90656	8.45637	69.1378	10.4226		57.2106	46.9948	21.5428	27.808	28.5217	26.8707	34.1793	39.2103
3.46		66.4407	61.1437	43.8178	5.07295	20.9286	27.646	28.122		38.7528	13.8057	8.46529	39.8746	22.517	31.722	14.513	11.4605		23.9893	16.3909	19.1641	18.4426	8.95071	7.86815	69.1516	10.6395		57.1735	45.9216	21.7083	28.8986	28.3459	27.6388	35.0803	38.8231
3.48		66.9395	61.7443	44.0931	4.84452	20.8067	27.733	27.9917		38.8004	13.3486	7.63144	40.3812	22.7336	31.5913	14.4643	11.4232		24.1638	16.3077	19.2667	18.1109	8.93177	7.47954	69.2476	10.1894		57.3675	45.7556	22.1642	29.655	28.8269	28.4157	36.7701	38.3177
3.5		66.8853	62.4801	44.3219	4.28319	20.9629	28.2301	27.7008		38.4863	13.0159	6.83893	41.0474	22.8038	31.6334	14.462	11.3688		24.271	15.942	19.6078	17.5554	8.84879	7.57881	69.1	9.02978		57.6229	46.4099	22.9827	29.4336	29.2139	28.2556	38.803	37.7005
3.52		66.3116	62.7947	44.6667	3.96661	21.2317	28.9062	27.3353		37.8661	12.8031	6.14619	41.3554	22.4202	31.3115	14.3878	11.2106		24.3659	15.3222	20.0572	17.0349	8.72979	8.25705	68.1797	7.7725		57.5724	47.1864	24.049	28.3811	29.4422	27.1517	40.2462	36.5905
3.54		65.6715	62.255	44.9061	4.02417	21.3117	29.5084	26.9948		37.2709	12.6138	5.61158	41.0191	21.7738	30.3094	14.3604	10.7922		24.4977	14.633	20.3571	16.7151	8.66704	9.24196	67.3345	7.23946		56.8959	47.7507	25.37	27.3696	29.6077	26.0612	40.4866	35.3553
3.56		65.0383	61.2338	45.0586	4.26813	21.0994	29.5183	26.8956		36.8653	12.5952	5.32059	40.0533	21.1357	29.0615	14.2075	10.3594		24.5148	14.1475	20.4291	16.5324	8.79836	10.0718	67.3669	7.55935		55.7519	47.7456	26.5362	26.8936	29.3703	25.4761	40.2676	34.6739
3.58		64.5099	60.1935	44.9644	4.2702	20.6313	28.9056	26.7634		36.5896	12.7112	5.37406	39.0751	20.9903	28.2144	14.1906	9.92498		24.4071	13.8044	20.4887	16.4175	8.98004	10.5414	68.572	8.40634		54.5283	47.2357	26.5753	26.6778	28.3307	25.3194	40.2122	34.9329
3.6		64.1111	59.4281	44.7578	3.99944	20.1518	27.9436	26.8696		36.4679	12.818	5.51449	38.7314	21.1688	27.7602	14.2647	9.88593		24.092	13.551	20.6953	16.2849	9.22892	10.7425	70.2844	9.14225		53.666	46.7843	25.2595	26.5665	26.8995	25.3508	40.5234	35.4373
3.62		64.1338	58.828	44.3165	3.7938	19.8105	26.8718	27.0168		36.5093	12.9088	5.60558	39.3358	21.4377	27.537	14.3727	9.81733		23.5047	13.173	20.9934	16.0024	9.42047	10.7628	71.9731	9.71596		53.0362	47.2664	23.717	26.6916	25.8726	25.9897	40.7297	35.5157
3.64		64.3325	58.3139	43.7955	3.93404	19.5012	25.9106	27.3946		36.6121	12.8393	5.58403	40.157	21.4735	27.3457	14.1929	9.81881		22.9409	12.6494	21.2107	15.6166	9.61944	10.5267	72.8546	9.84014		52.528	49.0671	22.8825	27.1454	25.4456	27.2725	41.1631	35.0319
3.66		64.5853	58.1679	43.3445	4.24635	19.1592	25.1743	27.809		36.6734	12.7151	5.7414	40.7907	21.3654	27.4897	13.7441	9.46919		22.5631	12.0425	21.2518	15.2852	9.72639	10.1405	72.4748	9.5445		52.5265	51.2974	22.9894	27.6985	25.3185	28.507	42.2183	34.281
3.68		64.4575	58.2696	43.1358	4.44875	18.9141	24.8445	28.2005		36.5317	12.4358	5.94045	40.8582	21.1269	27.7376	13.3164	9.26953		22.5694	11.4724	21.3107	15.4323	9.72578	9.74022	70.9844	8.83339		52.9796	52.7786	23.2409	28.3833	25.2613	29.0825	43.8527	33.6301
3.7		63.9842	58.5228	43.0612	4.39717	18.7061	24.9836	28.6896		36.1937	12.1385	6.0806	40.5677	20.8396	27.9761	13.1348	9.14285		22.7109	11.228	21.6067	15.9775	9.82744	9.62796	69.6358	8.05045		53.3455	52.7113	23.5298	28.9595	25.5919	28.9501	45.2011	33.3132
3.72		63.1087	58.5086	42.9541	4.21066	18.3573	25.2407	29.0544		35.6617	11.8171	5.82749	39.9347	20.4151	28.0181	12.9194	9.23866		22.8319	11.3587	22.2199	16.7232	9.95005	9.64231	69.5803	7.20397		52.947	51.3234	23.8618	29.206	26.6318	28.8527	45.6521	33.6826
3.74		62.3631	58.3193	42.8101	4.08662	17.717	25.4898	29.3479		35.1047	11.4909	5.29267	39.3173	20.1032	27.9245	12.6779	9.16224		22.9172	11.8074	22.8194	17.2544	10.1694	9.81341	70.6317	6.27241		51.677	49.0701	24.2828	28.8155	28.1336	28.8939	45.1328	34.5351
3.76		62.1903	57.696	42.7311	4.20888	16.9973	25.4561	29.3441		34.5129	11.2173	4.78221	39.1608	19.9149	27.8817	12.3278	9.04871		22.8664	12.2721	23.1512	17.6393	10.1471	9.99154	71.8283	5.5678		50.401	47.0622	24.5608	28.2111	29.1459	29.0586	44.1133	35.2634
3.78		62.6938	56.8106	42.5835	4.58519	16.4259	25.2287	29.1909		33.9871	11.1841	4.5803	39.3773	19.8572	27.6294	12.1901	8.95868		22.6838	12.6139	23.1441	17.7352	9.97833	10.338	72.8458	5.4645		49.0177	46.1384	24.4995	27.8669	28.797	29.0202	42.9824	35.3886
3.8		63.4374	55.7247	42.2741	5.03687	16.0559	24.7149	28.8044		33.6039	11.4345	4.78898	39.6418	19.7298	27.2361	11.9325	8.97332		22.299	12.7473	23.0964	17.5538	9.71121	10.7162	73.9891	6.07445		48.1082	46.259	23.7454	27.6736	27.1141	29.1298	42.3095	35.1338
3.82		64.0919	55.0149	41.7314	5.205	15.8251	24.0101	28.2679		33.64	11.8726	4.94986	39.4831	19.6888	26.6969	11.707	8.8567		22.0151	12.8156	23.0637	17.0429	9.48872	10.9683	75.7412	6.83144		47.2762	46.4273	22.5933	27.2206	25.4331	29.2145	42.9366	35.1403
3.84		64.498	54.597	41.1906	5.16115	15.7114	23.314	27.5288		33.8939	12.1537	5.0386	38.8837	19.7951	26.4681	11.5075	8.70255		21.8512	12.9283	23.1815	16.5695	9.30399	11.0375	77.5666	7.43847		47.4069	46.2212	21.537	26.6715	24.9795	29.0383	44.6592	35.5175
3.86		64.6742	54.2449	40.722	5.02915	15.7693	22.6338	26.8689		34.2103	12.2974	5.12381	38.0937	19.8672	26.5671	11.4429	8.52964		21.8409	13.2806	23.4379	16.3597	9.03224	11.0341	79.1105	7.95293		48.0539	46.1048	21.7718	26.7676	25.8546	28.2421	46.6566	35.7822
3.88		64.5979	53.6729	40.4177	5.104	15.961	22.0851	26.198		34.3003	12.2965	5.71431	37.5223	19.5003	26.6652	11.2912	8.48476		21.8541	13.7681	23.9218	16.228	8.73554	11.0941	79.5526	8.27063		49.4703	46.5911	23.0933	27.4203	27.2664	27.2532	47.4905	35.5426
3.9		64.5694	53.2126	40.3548	5.15823	16.2742	21.7851	25.7502		34.1963	12.2857	6.51499	37.4491	18.7316	26.5033	11.0139	8.36196		21.9755	14.1556	24.4918	16.0057	8.53932	11.0628	78.7227	8.1221		50.7713	47.4272	24.494	28.1972	28.2686	26.7213	47.3048	34.8294
3.92		64.8271	53.1296	40.3909	5.2807	16.6098	22.0929	25.3716		33.8323	12.1127	7.11906	37.7475	17.9642	26.2453	10.8245	8.20989		22.1623	14.2175	24.8839	15.5683	8.46778	10.8644	76.9204	7.28477		51.8942	47.9238	24.5211	28.3379	28.766	26.8641	46.4681	33.9256
3.94		65.2441	53.5169	40.3692	5.32654	16.8894	22.8283	25.3198		33.3671	11.7105	7.14036	38.1337	17.4725	26.1225	10.8286	8.10579		22.0316	13.9643	25.0745	15.2215	8.40745	10.5581	75.6096	6.43558		52.09	47.8013	23.3071	28.2252	28.4311	27.4629	45.4379	32.9295
3.96		65.3034	54.0244	40.0924	5.51415	16.825	23.554	25.3887		32.9971	11.1875	7.05396	38.4004	17.3664	26.174	10.8497	8.0914		21.6133	13.6408	25.1739	15.0857	8.16507	10.3308	75.9222	5.98411		51.6245	46.8486	21.7727	27.9474	27.8338	28.2683	44.0367	31.9496
3.98		64.7041	54.5641	39.7734	5.47708	16.3548	23.898	25.4965		32.9019	10.8373	6.93552	38.3543	17.5302	26.3286	10.8552	8.1396		20.9841	13.4018	25.3899	15.0701	7.78819	10.1775	77.8208	6.1332		50.7239	45.3417	20.7728	27.7945	27.5576	29.2048	42.5169	31.4703
4		63.737	54.967	39.463	5.3796	15.8208	24.0478	25.5084		32.8293	10.8322	6.86332	37.9316	17.7655	26.6965	10.787	8.06081		20.7298	13.351	25.5943	15.1922	7.49048	10.0015	79.7973	6.56301		49.8535	43.5306	20.3245	28.1541	28.6796	30.1409	41.6564	31.6539
4.02		62.9593	55.0441	39.1937	5.19459	15.4726	24.2309	25.5695		32.742	11.0964	6.49395	37.2735	17.7337	27.4079	10.7088	7.97801		20.7407	13.4587	25.6251	15.2247	7.28379	9.76909	80.9916	7.38568		48.8798	42.7354	20.3531	28.9964	30.5673	30.4305	41.8342	32.2048
4.04		62.7097	54.6459	38.7682	5.23736	15.357	24.3179	25.7901		32.4976	11.4242	6.27867	36.597	17.3089	28.0778	10.4189	7.91013		21.0153	13.5837	25.5157	15.304	7.11348	9.65952	81.2734	8.39378		47.7793	43.4304	20.525	29.7783	31.748	29.6646	42.726	32.2946
4.06		62.7139	53.8335	38.2638	5.31193	15.1832	24.1742	25.9644		32.5776	11.5984	6.08146	36.3154	16.7046	28.5294	9.9816	7.93178		21.3167	13.7575	25.3351	15.2551	6.6842	9.85769	81.2902	9.70777		46.8577	45.1763	20.7811	29.2169	30.9266	28.2286	43.4035	31.8333
4.08		62.5903	52.9018	37.8433	5.4038	15.0294	23.7308	25.9047		32.6309	11.5223	6.0295	36.4311	15.9985	28.622	9.66799	7.91417		21.6345	13.6547	25.2414	15.2526	6.22633	10.3601	81.1263	11.1266		46.477	46.3978	21.3529	27.5754	28.5795	27.3484	43.4863	31.0822
4.1		62.1978	51.8684	37.6737	5.54258	15.0198	23.1015	25.4174		32.78	11.112	5.76443	36.9158	15.5129	28.6666	9.56131	7.87603		21.6927	13.4275	25.103	15.3576	5.85334	10.8048	81.0287	12.5859		46.674	46.6484	22.7039	25.8527	26.6451	27.6863	43.0067	30.4763
4.12		61.5003	50.821	37.6934	5.71204	15.0858	22.2311	24.6751		32.5856	10.6759	5.7904	37.2593	15.488	28.6608	9.60208	7.97351		21.4792	12.9621	24.9711	15.6085	5.88583	10.9688	81.0608	13.2281		47.1576	46.2152	24.5094	24.9418	26.3885	28.6331	41.9712	29.75
4.14		60.8709	50.1037	37.8033	5.83339	15.0575	21.3336	23.6572		32.6512	10.2253	5.95662	37.06	16.0449	28.419	9.54561	8.14649		21.1025	12.6885	24.8219	16.1264	6.03276	10.8917	81.4374	12.8375		47.5042	45.6891	25.7185	24.7341	27.544	29.2866	40.5498	29.1573
4.16		60.4993	49.9258	37.8375	5.74631	14.8948	20.7546	22.7281		32.7601	9.90525	6.21577	36.4818	16.5892	28.1634	9.4771	8.35596		21.062	12.652	24.6176	16.8097	6.10094	10.8405	81.5376	11.9941		47.522	44.8299	25.3319	24.9228	28.5421	29.2933	39.6246	29.1176
4.18		60.7349	50.2144	37.8601	5.54636	14.7564	20.6879	22.0468		32.9927	9.50695	6.18069	35.7831	16.8557	28.0943	9.48786	8.42395		21.3514	12.837	24.2365	17.6003	5.85805	10.9192	81.2437	11.7566		46.7943	43.9286	23.9441	25.4669	28.538	29.1481	40.0114	30.0225
4.2		61.3082	50.5701	37.7448	5.38157	14.9124	20.8105	21.7781		32.8708	9.38556	6.11959	35.3096	16.8602	28.6282	9.65416	8.49637		21.8735	13.1833	23.5996	18.2408	5.69428	10.9752	80.2431	12.2438		45.6526	43.2915	22.4121	26.2735	27.7422	28.833	41.5721	31.2813
4.22		61.741	50.9032	37.7158	5.15775	15.3867	20.8913	21.6143		32.7163	9.41272	6.36527	34.8455	16.9996	29.4283	9.78787	8.37658		22.267	13.4213	23.0493	18.7148	5.8339	11.0558	79.1996	13.0133		44.3663	43.3173	21.4147	27.1226	26.5696	28.1014	43.0521	32.3173
4.24		61.6346	51.1646	37.6009	5.04849	16.3018	20.8437	21.3533		32.5129	9.61362	6.78765	34.4111	16.9438	30.2494	9.99308	8.15253		22.6446	13.5306	22.9333	19.1304	6.28643	11.0773	78.0859	14.234		44.1061	43.6255	20.6135	28.0414	25.2032	27.0361	43.8839	32.9961
4.26		61.0138	51.1891	37.5689	4.95554	17.3634	20.6379	21.1778		32.3511	9.58276	7.13888	34.3228	16.6734	30.996	10.2786	7.76428		22.7533	13.3073	23.145	19.5077	6.55356	11.2063	77.7242	16.323		44.7304	44.1874	19.7932	28.9324	23.5732	26.4612	44.4958	33.785
4.28		60.292	50.8857	37.4248	5.17384	18.384	20.1647	21.2717		32.0289	9.66538	7.04932	34.7711	16.3776	31.6979	10.8657	7.67668		22.7368	12.9192	23.3432	19.8693	6.56888	11.1156	78.2206	19.1753		45.892	45.0942	19.6689	29.1319	22.4113	27.02	45.1389	34.3909
4.3		59.8839	50.3173	37.6231	5.4925	19.1752	19.4581	21.5248		31.797	9.96366	6.98217	35.73	16.5482	32.3132	11.3969	7.73658		22.2905	12.573	23.0111	20.1028	6.2283	10.9782	79.5898	21.4551		46.7537	45.9301	20.1719	28.3661	22.2225	28.0811	45.4016	34.4836
4.32		59.6818	49.6337	38.118	5.72175	19.9658	18.9456	21.5104		31.7273	10.5178	7.07234	36.3079	17.0638	32.45	11.8377	7.73466		22.0215	12.4695	22.4128	20.2351	5.7649	10.6395	80.644	22.4016		47.4336	45.6775	21.1572	26.9423	22.8482	28.8328	44.7588	33.7593
4.34		59.5781	48.7594	39.0652	5.68875	20.6773	18.7029	21.086		32.0921	10.9914	7.43632	36.0717	17.6358	31.9955	12.0551	7.43127		21.7665	12.5638	21.7787	20.2727	5.16965	10.4723	81.3397	22.1365		48.0989	44.0583	22.1575	25.8697	23.3523	28.8913	43.7649	32.9174
4.36		59.3056	48.0335	39.9853	5.44727	21.164	18.7051	20.47		32.5938	11.1975	7.7329	35.1465	17.9205	31.3603	12.2134	6.97808		21.8812	12.721	21.4851	20.2498	4.80903	10.1614	82.2111	21.6564		48.6284	41.7794	23.66	25.3046	23.1576	28.7486	43.5124	32.4058
4.38		58.9811	47.7285	40.9695	5.25939	21.1118	18.7751	19.9085		33.2385	11.2918	8.0986	34.5635	17.9796	30.825	12.2217	6.78766		21.9115	12.7485	21.4805	20.3116	4.75404	9.74733	83.823	21.5935		48.872	40.1645	25.2162	25.2245	22.6394	28.3182	44.4029	32.1875
4.4		58.5844	48.1667	42.0428	5.11369	20.8389	19.0431	19.3411		33.5628	11.2218	8.73708	34.7918	17.6758	30.5368	12.2257	6.80703		21.9671	12.9034	21.5671	20.4502	4.93254	9.06834	85.8299	21.9247		48.8927	39.4034	25.8013	25.3615	22.2366	27.5372	45.8557	32.1216
4.42		58.1762	48.6609	43.3836	4.96984	20.5494	19.5456	18.8345		33.74	11.1159	9.82651	35.4122	17.4176	30.1785	12.3482	6.95113		21.8651	13.0027	21.5552	20.7626	5.02112	8.5311	87.3316	22.4109		48.7609	39.6765	24.7564	25.846	22.1908	26.6233	47.2414	32.2535
4.44		57.7579	48.8917	44.589	4.82187	20.3671	20.0113	18.3853		33.6417	10.8286	10.9555	35.857	17.3233	30.0744	12.6028	7.06832		21.6432	13.1906	21.2974	20.951	4.85255	8.19885	88.38	22.7181		48.1733	40.324	23.2313	26.4402	22.4319	26.4278	48.3409	32.7857
4.46		57.1968	48.8672	45.3594	4.81907	20.2802	20.136	18.2285		33.4974	10.7694	11.8065	35.7751	17.7061	30.3946	12.7335	7.08203		21.2277	13.1602	20.8478	21.0202	4.61422	8.07323	88.4953	23.0169		47.019	41.3793	22.2445	27.1275	23.304	27.2693	49.0951	33.2587
4.48		56.6212	49.0695	45.5436	4.91566	20.0819	19.6022	18.0981		33.3741	10.7379	12.0688	35.4177	18.0373	31.0959	12.6939	7.05552		20.8283	13.0619	20.3951	20.88	4.44271	7.87458	87.5348	23.724		45.6313	42.2382	22.1335	27.6719	25.0416	28.3623	48.7697	33.1933
4.5		56.2156	49.2605	45.3546	4.99133	19.9602	18.7221	17.8405		33.4897	10.9476	12.049	34.6393	17.967	31.4578	12.525	6.95572		20.7969	12.938	20.1574	20.9143	4.51627	7.73044	85.2752	25.0314		44.4886	42.9963	22.3128	27.7183	27.0318	28.7121	47.2026	32.5422
4.52		56.1741	48.993	44.8987	4.85858	19.7181	18.0255	17.3774		33.9109	11.0092	11.9738	33.9842	17.3245	31.0868	12.347	6.93626		21.1702	12.7006	20.1508	20.9703	4.56803	7.87781	83.0283	26.2839		43.6369	43.8187	22.5052	27.1782	28.0693	28.4631	45.4234	31.7024
4.54		56.0851	48.1187	44.3119	4.66856	19.7113	18.1453	16.9092		34.4096	11.2128	12.0213	33.7076	16.6544	30.1744	12.1022	6.95002		21.4834	12.4998	20.2006	20.9935	4.60987	8.44228	81.8058	26.3081		43.2181	44.7927	22.6251	26.5457	27.3186	28.7388	44.8158	30.8923
4.56		55.7791	47.2182	43.7143	4.47464	19.8378	18.9763	16.6709		34.7669	11.2084	11.9555	33.9967	16.6967	29.2509	11.7995	7.02724		21.3897	12.2125	19.9898	20.745	4.62971	9.06838	81.4869	24.3636		43.5332	45.4271	22.7644	26.6181	25.4554	30.1461	45.4781	30.0377
4.58		55.3087	46.5504	43.3745	4.36161	20.0742	19.9144	16.5616		34.9152	11.1156	11.6936	34.1941	17.5037	28.802	11.4088	7.03109		21.1171	12.0543	19.5553	20.4869	4.76766	9.32325	80.8559	20.9519		44.5884	44.9516	23.1304	27.4679	24.1783	31.6783	46.3144	29.2368
4.6		55.4342	46.339	43.1763	4.27663	20.2152	20.1484	16.5774		35.0483	10.7387	11.3211	33.9024	18.682	28.4206	10.9652	7.06233		21.0349	11.9569	19.0038	20.3491	4.9345	9.17634	79.7496	16.9264		45.4525	43.6456	23.7314	28.1434	24.3888	32.0267	46.4444	29.0302
4.62		55.8134	46.548	43.271	4.2695	20.2238	19.6261	16.5554		35.2654	10.4077	11.0958	33.3971	19.4612	28.1891	10.5421	6.94303		21.243	12.0521	18.663	20.5166	5.03369	9.10009	79.2478	13.2793		45.5456	42.1894	23.8243	28.1472	25.5211	31.0698	46.1721	29.6228
4.64		56.0471	47.4741	43.4895	4.35818	20.1167	18.7987	16.5347		35.3504	10.1609	10.8931	33.1075	19.5015	28.137	10.2225	6.84142		21.3576	12.4568	18.3628	20.7478	5.02079	9.30893	80.0082	10.721		44.8788	41.0364	22.9552	27.3374	25.7595	30.0352	45.5575	30.7628
4.66		55.5173	48.7205	43.7934	4.53568	19.922	18.3665	16.4508		35.1808	10.1222	10.5842	33.1578	18.8575	28.4882	9.96096	6.54709		21.4313	12.829	18.069	20.9488	5.04833	9.79507	81.7857	9.84811		43.9872	40.1547	21.2972	26.4082	24.4943	30.011	44.6612	31.5346
4.68		54.9668	49.8897	43.8438	4.74735	19.4487	18.3749	16.3322		34.699	10.1846	10.0802	32.9991	18.1335	28.9091	9.71211	6.32917		21.2459	13.166	17.6778	20.8323	5.23121	10.094	83.522	10.7584		42.8622	39.5539	20.2214	25.4924	22.6382	30.8872	43.2271	31.729
4.7		54.898	50.6216	43.4324	4.9315	18.9136	18.4166	16.2713		34.1384	10.318	9.58509	32.6424	18.0666	28.8312	9.40146	6.21052		21.1171	13.3043	17.3663	20.5023	5.72059	10.2712	84.8453	12.5484		41.4815	39.4731	20.2021	24.8891	21.7576	31.8355	42.4596	31.2567
4.72		55.2396	50.8565	42.9412	5.05405	18.3102	17.9665	16.1716		33.594	10.5194	9.25639	32.0999	18.5081	28.4306	9.03789	6.25228		20.8526	13.805	17.1756	20.0018	6.38744	10.208	85.2038	14.3895		40.4366	39.8909	20.7063	25.0257	22.5003	32.6166	42.9635	30.4488
4.74		55.4932	50.4759	42.5221	5.28769	18.0188	17.0207	15.9929		33.4487	10.6083	9.0203	31.8341	18.8942	27.7435	8.75408	6.25907		20.8603	14.3234	16.9728	19.4588	6.93997	10.1332	84.3598	15.654		40.0741	40.6019	20.7532	26.045	24.1802	33.2382	44.6224	29.3061
4.76		55.5037	49.4545	42.4827	5.72618	17.8982	15.9061	15.7315		33.7362	10.4989	8.70063	31.6837	18.7484	27.1145	8.71485	6.0835		21.084	14.7813	16.866	19.0571	7.0411	9.93002	82.6986	15.8318		40.4757	41.824	20.2842	27.2957	25.6582	33.5181	45.7877	28.236
4.78		55.6955	48.1936	42.5908	6.38715	18.0324	15.1442	15.7128		34.2398	10.1946	8.26619	31.6422	18.6274	26.4277	8.84976	5.89309		21.4927	14.7395	16.7812	18.7552	6.7447	9.77653	80.8585	14.5515		41.0404	43.2703	20.1687	28.1934	25.9798	32.8896	45.764	27.7344
4.8		55.8452	47.1864	42.6778	6.86213	18.242	14.738	15.8887		34.5448	9.93697	7.97437	31.6119	18.5534	26.1167	8.90525	5.819		21.8242	14.5968	16.7749	18.7081	6.56161	9.7577	79.1692	11.9257		41.6949	44.2833	20.6622	28.7807	25.1586	31.6433	44.7057	28.0369
4.82		55.7436	46.4338	42.4248	6.84942	18.6279	14.6044	16.085		34.5329	9.82936	7.98548	31.5977	18.4038	26.0942	8.74299	5.79353		21.8316	14.4577	16.51	18.6589	6.79732	9.8612	77.1629	9.53524		42.2987	43.737	21.7711	29.5648	23.7809	30.7146	43.3705	28.6741
4.84		55.2078	45.9444	41.6099	6.3549	18.9126	14.5301	16.0209		34.4891	9.6876	8.26992	31.7829	17.9791	26.4872	8.68429	5.82432		21.7786	14.363	16.0138	18.6645	7.36817	9.96623	75.2806	8.81714		42.4689	42.0559	23.2548	30.1351	22.8761	30.5712	41.9724	28.9553
4.86		54.8731	45.5259	40.6649	5.68678	19.1556	14.4051	16.0158		34.3234	9.54155	8.62591	32.0758	17.7671	26.6397	8.80619	5.75067		21.649	14.0473	15.4875	18.4867	7.76201	9.90463	74.239	10.0054		42.005	40.1991	24.7425	29.9014	22.9138	30.9118	40.8878	28.8107
4.88		55.0065	45.2608	39.9322	5.38459	19.2313	14.1449	16.3442		34.1374	9.37357	9.1501	32.3155	18.0306	26.5426	9.13392	5.82892		21.6909	13.5404	15.2486	18.4191	7.90867	9.8148	74.5584	11.9572		40.8323	39.0607	25.3808	28.824	23.7734	31.4387	40.8748	28.2619
4.9		55.7366	44.8046	39.5541	5.2675	19.3177	13.6835	16.9455		33.7881	9.43917	9.65897	32.2956	18.4478	25.9464	9.30913	5.87561		21.835	13.1014	15.4073	18.5458	7.873	9.78106	75.5824	13.5771		39.7449	38.8398	24.5583	27.6177	24.1584	32.5704	41.9972	27.6007
4.92		56.9081	44.2889	39.0745	5.1712	19.2626	13.438	17.4065		33.4919	9.55457	10.1484	32.052	18.6072	25.2104	9.50059	6.00325		22.1478	12.8936	15.6783	19.0221	7.99122	9.86841	76.7274	14.6908		38.3805	39.6522	23.1766	26.6137	23.4222	34.5758	43.528	26.5852
4.94		58.4328	43.9192	38.4219	4.65724	18.964	13.7205	17.5672		33.2865	9.73967	10.5439	31.8383	18.3208	24.4339	9.55983	5.99666		22.5928	12.8964	15.8712	19.4504	8.11493	9.84385	77.5185	15.2745		37.1079	41.159	22.4787	26.038	21.7864	36.8977	44.1705	25.7929
4.96		60.0247	44.0022	37.953	4.1569	18.6181	14.4015	17.5325		33.141	9.73379	11.1675	31.546	17.6801	23.952	9.54604	6.00494		22.8064	13.0011	15.7707	19.5969	8.08863	9.72281	77.7683	14.6577		36.0596	42.5756	22.9101	25.9409	20.6859	38.2335	43.9748	25.7147
4.98		61.2493	44.2538	37.9109	4.1046	18.4221	14.8199	17.5467		32.95	9.68864	11.9944	31.1618	16.9632	23.9517	9.30003	5.95013		22.917	13.1632	15.4625	19.3683	7.73865	9.56561	77.3377	12.8225		36.1242	43.1499	23.8911	26.2817	20.9729	38.1783	43.4639	26.445
5		61.9273	44.4628	38.1268	4.61608	18.6779	14.4628	17.3803		32.735	9.50829	12.6666	30.4554	16.5063	24.5104	9.05728	5.94639		22.8903	13.2958	15.1008	19.0997	7.51607	9.67854	77.0908	10.7107		36.7964	43.1208	24.6029	26.6923	22.4588	37.0505	42.9156	27.3827
5.02		62.1558	44.3815	38.3275	5.18686	19.2083	13.6228	17.116		32.6225	9.32917	12.9875	29.9186	16.5094	25.2904	8.89617	5.75678		22.9792	13.3014	14.7928	18.8489	7.64114	9.94144	77.7733	9.72087		37.4432	43.1479	24.9404	27.0388	24.0758	35.7651	42.2265	27.7522
5.04		62.1934	44.1051	38.5126	5.17924	19.9947	13.0331	16.552		32.5827	9.02414	13.1234	29.8543	16.8969	25.5601	8.922	5.55753		22.8593	13.2082	14.7157	18.6172	8.16713	10.1966	79.3507	9.64288		37.4963	43.4215	24.8067	27.8357	24.6118	34.5672	41.4861	27.6309
5.06		62.2413	43.4527	38.7773	4.89854	20.8912	13.0377	16.0402		32.3263	8.77664	13.4553	30.4767	17.253	25.0098	8.94033	5.30555		22.5415	13.0405	14.6947	18.3089	8.63654	10.3652	80.3419	9.8185		37.2601	43.3153	24.4132	28.9244	23.9981	33.7581	41.5992	27.1925
5.08		62.4011	42.6171	38.9861	4.61873	21.5705	13.4719	15.4925		31.735	8.687	13.9899	31.0531	17.5175	23.9022	8.9841	5.18302		22.1897	12.9149	14.6598	18.0544	8.94603	10.6081	79.9136	9.71575		36.6615	42.2442	23.837	29.4695	22.6332	33.7234	42.5983	26.4695
5.1		62.7762	41.7814	39.0092	4.69619	21.705	13.7101	15.219		31.1222	8.85631	14.6368	30.806	17.7933	23.0468	8.84096	5.12271		22.1418	12.848	14.363	17.8359	8.92692	11.0516	78.418	9.63367		36.0204	40.8675	23.109	28.596	21.1651	34.6355	43.9055	25.6374
5.12		63.3134	41.2229	38.7612	4.5966	21.2559	13.6555	15.0884		30.7034	8.99739	15.4076	29.933	18.3807	22.5227	8.64328	5.0743		22.3682	13.0483	13.9321	17.5447	8.62904	11.5257	77.0507	9.4579		35.8559	39.884	22.2525	26.8747	20.0565	36.0289	44.5477	24.8703
5.14		63.7944	40.8185	38.2677	4.40639	20.6373	13.2741	15.0925		30.5686	8.94274	16.1918	29.0785	19.0639	22.4075	8.30718	5.06138		22.6029	13.347	13.5873	17.1067	8.21188	11.8741	76.7903	9.59806		36.3306	39.8289	21.3751	25.2684	19.8017	36.8363	44.5897	24.7956
5.16		63.9621	40.4897	37.5466	4.04077	20.0163	12.8842	15.0187		30.45	8.58048	16.8588	28.8953	19.4098	22.2282	7.99179	4.93337		22.632	13.6315	13.5438	16.6589	8.03647	12.1187	77.5717	10.3788		37.2715	40.5552	21.0275	24.2303	20.8177	36.4719	44.0217	24.9595
5.18		63.8404	40.4232	36.6501	3.85313	19.2901	12.628	14.8359		30.3475	8.2018	17.3757	29.1957	19.4307	22.515	7.65532	4.80849		22.3186	13.5096	13.7545	16.2454	8.20208	12.3956	79.1585	11.5768		37.7824	42.065	21.7114	23.6359	22.4372	35.3037	43.0618	25.3081
5.2		63.7305	40.6983	35.8251	3.81237	18.5509	12.8107	14.5819		30.2802	7.90369	18.1945	29.7976	19.5111	22.7369	7.41603	4.75069		21.8406	13.3385	13.9544	15.8813	8.59011	12.8379	80.1749	12.1823		38.2655	43.4341	22.9467	23.3987	23.6776	34.0202	41.5945	25.7002
5.22		63.9185	41.3373	35.2078	4.01448	18.0124	13.4225	14.2114		30.3712	7.70197	19.1703	30.4604	19.9395	23.1447	7.2863	4.77124		21.32	13.4376	13.9899	15.5085	8.97973	13.2316	80.2841	11.7327		38.5975	43.6564	23.8777	23.5698	23.8588	33.2212	40.4325	26.6086
5.24		64.368	41.7634	34.8904	4.37768	17.7188	14.2922	13.7657		30.6071	7.40593	19.8946	30.8888	20.3625	22.9675	7.35693	4.76024		21.0684	14.0711	13.8047	15.1777	9.2661	13.5915	79.1361	10.8642		38.9869	42.4891	23.7541	23.9302	23.1878	32.8836	40.3884	27.9753
5.26		64.9796	42.1654	34.7545	4.5749	17.431	14.9821	13.2411		30.8274	7.13616	19.8398	30.7991	20.3619	22.6834	7.44684	4.5245		20.9499	14.7596	13.5522	15.0221	9.28575	13.8307	77.8252	10.4117		38.6715	40.8777	22.6571	24.432	22.5379	33.2408	41.5871	29.015
5.28		65.5304	42.3329	34.6979	4.44479	17.1423	15.3999	12.8329		31.0761	6.96489	19.6522	30.3055	20.0046	22.0454	7.45171	4.41804		20.8155	14.9653	13.2993	15.0929	8.96659	14.2628	76.4125	10.7245		38.0807	39.5758	21.0502	25.0898	22.0641	34.2251	43.1118	29.3299
5.3		65.7919	42.4982	34.7156	3.9527	17.1534	15.5731	12.4604		31.3029	6.97349	19.7748	29.7227	19.6156	21.5079	7.21731	4.49552		20.6053	14.7047	13.1163	15.4748	8.5407	14.7025	74.9118	11.7858		37.6103	38.8841	19.2764	25.7857	21.6719	35.1589	43.8432	28.7266
5.32		65.4798	42.1288	34.7406	3.50883	17.6633	15.8314	12.1672		31.6517	7.04558	20.272	29.2771	19.5282	20.9373	6.88044	4.86442		20.3882	14.3211	13.0101	15.8387	8.22103	15.1556	72.7842	13.3092		37.7978	38.5617	18.1937	25.6837	20.9478	35.5903	43.8916	27.9024
5.34		64.703	41.4356	34.6829	3.3376	18.516	16.312	11.921		31.9202	7.09126	20.5338	29.0439	19.5773	20.6218	6.57465	4.98101		20.4362	14.2554	12.9656	16.0323	8.07971	15.3103	70.9948	14.1858		38.2209	38.3138	17.8027	24.6695	20.5616	35.4755	43.6927	26.8424
5.36		63.9582	40.6927	34.4651	3.48858	19.3342	17.0588	11.9154		32.064	7.23389	20.5568	28.7365	19.6657	20.4779	6.27736	4.88429		20.55	14.344	12.9929	15.8483	8.01022	15.5253	70.4144	13.4194		38.759	37.8351	17.934	23.2672	20.8459	35.9741	43.1077	25.656
5.38		63.5411	40.3803	34.0014	3.8419	19.7397	17.8768	12.0528		32.1198	7.17735	20.6229	28.4577	19.6484	20.4322	5.93812	4.41908		20.637	14.661	12.9583	15.5845	8.02304	15.69	71.7754	11.0812		39.6279	37.3913	17.8881	22.7381	21.9633	37.0724	41.6039	24.4233
5.4		63.6012	40.4247	33.4328	4.41065	19.517	18.6069	12.2552		32.1792	7.04987	20.9282	28.0368	19.8231	20.4522	5.53717	4.10447		20.5106	14.7564	12.8295	15.1546	8.2362	15.9538	73.885	8.81352		40.6332	37.4241	18.094	23.3038	22.7904	38.1765	39.7971	23.9575
5.42		63.9937	40.7089	32.8	5.04331	18.7534	19.2015	12.2333		32.5489	6.5261	21.1027	27.9248	20.0245	20.6703	5.36254	3.84423		20.29	14.7421	12.597	14.7365	8.60935	16.0789	75.5782	7.90641		41.3865	38.4195	18.6211	24.5934	22.7806	37.9227	38.9845	24.5057
5.44		64.6394	41.2024	32.2869	5.58631	17.7412	19.5039	12.0367		33.1419	6.08009	20.9691	28.1097	20.2604	21.1684	5.34737	3.82399		20.1131	14.3158	12.4469	14.3159	8.90189	16.3246	75.9881	8.59335		41.6189	40.4016	19.3374	25.973	21.7684	36.7209	39.6492	25.6159
5.46		65.2641	41.8692	31.783	5.87471	16.9366	19.4827	11.6241		33.8816	5.7407	20.5591	28.3824	19.8166	21.7953	5.23097	3.83082		19.8725	13.9628	12.3254	14.1937	8.98887	16.721	75.9181	10.1341		41.5878	42.8342	19.2465	27.0711	20.7883	35.3914	40.7021	26.1059
5.48		65.4633	42.5309	31.2222	6.22188	16.4491	19.2222	11.2299		34.5133	5.73217	20.2283	28.2175	19.1197	21.9961	4.68179	3.82965		19.6847	13.6515	12.2412	14.246	8.84123	17.1373	76.1005	11.848		41.4708	44.6971	18.3933	27.7646	20.4822	34.8378	41.0419	25.8978
5.5		65.1674	42.8711	30.5827	6.85351	16.281	19.163	10.8999		34.9019	5.92796	19.972	27.5447	18.1361	21.7549	3.89751	3.92055		19.567	13.4115	11.9909	14.3472	8.73289	17.2167	76.9747	12.6432		40.9644	45.5107	17.1573	27.749	20.8614	34.7026	40.8118	25.2609
5.52		64.485	42.9711	30.1425	7.59329	16.1782	19.3743	10.5292		35.1316	6.10199	19.782	27.0247	17.7654	21.0612	3.2531	3.8851		19.6706	13.1466	11.684	14.4022	8.68399	17.0776	78.0537	11.4418		39.9374	45.3267	15.8481	27.1552	21.7167	34.8285	40.3682	24.5903
5.54		63.7151	42.6862	30.0112	8.10567	16.1269	19.7079	10.2695		35.1238	6.38698	19.6399	27.1167	17.5819	20.6201	3.0885	3.97344		19.6181	13.0392	11.3732	14.4291	8.81131	16.8396	78.6721	8.39359		38.5248	44.497	14.3261	26.2074	22.9762	35.4377	40.147	23.6384
5.56		62.9597	42.1773	30.0876	8.1788	16.0056	19.7836	10.0594		35.0369	6.6257	19.5413	27.6849	17.578	20.4273	3.20115	3.74503		19.3163	13.2341	11.262	14.3098	9.02575	16.8622	78.5826	4.92301		37.1058	43.2776	12.5854	25.0944	24.3978	36.5352	39.9188	22.5047
5.58		62.3565	41.3176	30.1012	8.0369	15.7435	19.8565	10.2239		34.9959	6.94514	19.4552	28.2234	17.4529	20.4739	3.33942	3.50574		18.8268	13.6271	11.2524	13.9126	9.35338	16.9538	77.9731	2.77503		36.0805	42.4213	11.4552	24.2006	24.9802	37.5008	39.8738	21.9391
5.6		62.1416	40.714	30.1202	7.78683	15.3894	19.9798	10.4654		35.1062	7.02433	19.2688	28.644	17.4795	20.4054	3.16626	3.01631		18.5554	13.9385	11.1959	13.2908	9.48604	16.9529	77.5496	1.89899		35.4453	42.2561	11.605	23.9924	23.9317	37.5123	40.1479	22.3779
5.62		62.3681	40.5184	30.1437	7.67381	14.9656	20.2701	10.8248		35.5525	6.92371	18.9531	29.1182	17.7873	20.4571	2.95861	2.77697		18.5079	14.1391	10.9573	12.8389	9.37426	16.7506	77.2354	1.6352		35.4061	42.505	12.8594	24.7175	21.7429	36.6379	40.253	23.5414
5.64		62.8595	40.8499	30.2418	7.70921	14.6336	20.1831	11.0419		36.0332	6.68705	18.397	29.6329	18.1579	20.6826	3.02629	2.77365		18.5626	14.2213	10.6657	12.767	9.10208	16.2727	76.6012	0.809847		35.9675	42.6333	14.8205	25.8236	19.9766	35.5974	39.9	24.6636
5.66		63.2597	41.2019	30.1843	7.96496	14.3514	19.8067	11.139		36.5164	6.64352	17.5953	29.8406	18.3214	21.1075	3.60847	2.9053		18.6543	14.2416	10.3489	12.8587	9.06608	15.9463	75.4777	-0.76404		36.9806	42.9303	17.0514	26.5118	19.8457	34.7157	38.8613	25.3308
5.68		63.4679	41.4827	30.0586	8.14661	14.2845	19.42	11.0018		36.6166	6.93719	16.871	29.7304	18.0799	21.358	4.48438	3.03318		18.9677	14.154	10.1519	12.699	9.42127	15.6917	74.6349	-2.86919		37.8332	43.8414	19.521	26.5836	21.1348	33.8006	38.0135	25.7921
5.7		63.2284	41.538	29.7689	8.17007	14.6249	19.4443	10.801		36.6354	7.54819	16.5737	29.673	17.4718	21.4593	5.22993	2.9063		19.3592	13.9996	10.1726	12.1425	9.92746	15.7308	74.48	-4.16247		38.3843	45.0976	21.3972	26.0139	22.5253	32.9851	37.6539	25.8227
5.72		62.5424	41.454	29.2928	8.16943	15.281	19.7838	10.6944		36.5214	8.24217	16.8211	30.0503	16.8489	21.4432	5.63735	2.83522		19.6431	13.972	10.4581	11.6028	10.389	15.7098	74.7099	-3.89841		39.0537	45.7333	22.1246	24.8476	23.2138	32.972	37.9103	25.227
5.74		61.3281	41.0256	28.5802	8.36773	16.2151	20.0061	10.8979		36.3369	8.66334	17.231	30.7114	16.4932	21.2784	5.67614	2.69469		19.5742	14	10.7321	11.3219	10.3874	15.7645	74.9305	-2.45982		40.0264	45.0867	21.7232	23.2454	23.4469	33.9563	38.3138	23.9835
5.76		60.0717	40.4492	27.9556	8.86891	17.0059	20.0155	11.4205		35.8656	8.78336	17.3603	31.03	16.6581	20.7423	5.7201	2.51923		19.3742	14.0758	10.7218	11.3537	10.1599	15.7103	75.4702	-1.44099		41.0302	43.5539	20.6315	22.024	23.5044	35.3651	39.3265	22.9509
5.78		59.0043	39.7083	27.4768	9.30278	17.561	20.0011	12.0261		35.2597	8.51184	17.2063	30.8374	17.1226	19.9793	5.89489	2.31964		19.1189	13.9019	10.4574	11.3232	9.71266	15.5983	76.4375	-1.73466		41.2393	41.6669	19.2597	21.4315	23.4227	36.2784	40.8835	22.7931
5.8		58.4505	39.1372	27.1735	9.50797	17.5087	20.2053	12.4117		34.7352	8.07936	16.8898	30.3083	17.575	19.3215	6.17579	2.27157		18.9018	13.7616	10.2534	11.1754	9.57294	15.2638	77.3768	-2.73999		40.6351	40.0427	17.7326	21.5062	22.6491	36.7053	42.4948	23.3179
5.82		58.3605	38.7449	26.6815	9.39653	16.9932	20.4996	12.3372		34.2066	7.56957	16.6764	30.0284	17.5498	19.3171	6.38692	2.47225		18.7966	13.3458	10.2063	10.9727	9.7772	14.8334	77.8088	-2.94115		39.4033	39.3734	16.5883	21.8719	21.6615	36.6788	42.8764	23.8457
5.84		58.7968	38.8953	26.2654	9.26848	16.2583	20.4753	11.924		33.8456	7.0988	16.2774	30.2293	16.9734	19.8157	6.49514	2.69461		18.9201	12.8651	10.2905	11.0534	10.1917	14.4431	77.7106	-1.55753		38.3335	39.8447	16.2454	22.5571	21.044	36.3686	41.9747	23.9261
5.86		59.5727	39.4556	26.0582	9.39447	15.5558	19.9568	11.4142		33.5339	6.80203	15.9569	30.8947	16.1688	20.4177	6.66451	2.61424		19.3384	12.1024	10.2055	11.4516	10.4715	14.0996	76.9006	0.966808		37.6665	40.6135	16.8097	23.0219	21.3589	35.6729	41.3179	23.9815
5.88		60.4379	40.3207	26.196	9.88723	14.8447	19.2191	10.9934		33.5916	6.52093	15.7006	31.5561	15.8903	20.7511	6.89635	2.47831		19.7904	11.8338	10.0053	11.9232	10.2315	13.8248	74.9191	2.91452		37.8449	40.3945	17.9146	22.6987	22.4367	34.9228	42.1327	24.3558
5.9		60.9176	41.1499	26.3433	10.6311	13.9152	18.6478	10.7012		33.5419	6.63391	15.7022	31.7369	16.2605	20.6678	7.11491	2.30093		20.0421	12.0649	9.72615	12.3009	9.54302	13.6023	72.0542	3.18072		38.2814	39.7218	19.0922	21.4547	23.44	34.6105	44.3793	25.0266
5.92		60.9251	41.7569	26.268	11.1004	12.988	18.5438	10.5688		33.3984	6.92471	15.5489	31.185	17.1668	20.5294	7.3199	2.33635		19.8891	12.6923	9.5836	12.4538	8.60159	13.6383	69.5782	1.62897		38.7973	39.8489	19.7277	20.2025	23.8965	34.9241	46.2339	25.5692
5.94		60.4339	42.0332	25.9799	11.1538	12.276	18.5696	10.5869		32.9389	7.55986	15.3715	30.2181	17.8486	20.1638	7.34353	2.29574		19.7605	12.9312	9.51176	12.5944	7.81424	13.7747	68.3431	-0.22943		38.938	41.1295	19.4001	19.4108	23.5717	35.5219	46.8575	25.9229
5.96		59.7681	41.8064	25.568	10.7913	12.1744	18.6061	10.7573		32.5312	7.93359	15.1822	29.2306	18.1353	19.8463	7.30481	2.3741		19.7313	12.7859	9.54321	12.6115	7.38623	13.9586	68.4067	-1.14358		39.0217	42.9737	18.2915	19.2761	22.7504	36.1484	46.2973	26.2219
5.98		59.1196	41.2097	25.011	10.664	12.4612	18.5139	10.9243		32.2083	8.10338	15.0126	28.7709	17.8626	19.5993	7.04238	2.44968		20.0161	12.457	9.63299	12.6069	7.26912	14.0124	69.0667	-0.97711		39.0309	44.4308	17.3679	19.5358	21.6844	36.7964	45.6927	26.1049
6		58.8566	40.3845	24.347	10.7633	12.9352	18.5265	10.8832		32.1473	7.9764	14.5802	28.9672	17.3572	19.7824	6.94194	2.42147		20.2204	12.4402	9.78142	12.5524	7.2296	14.0494	70.0187	-0.79029		38.5259	45.3221	17.1643	20.3544	20.7382	37.8278	45.8059	25.2768
6.02		59.1972	39.6365	23.6574	10.8863	13.1935	18.5474	10.6662		32.2217	7.80566	14.0353	29.4537	16.889	20.1018	6.92417	2.19012		20.4613	12.519	9.88779	12.5349	7.32088	13.964	70.8463	-1.42432		37.6691	44.971	17.5642	21.6213	20.3932	39.0334	46.8844	24.0025
6.04		59.9984	38.9848	23.1423	10.5335	13.1521	18.4053	10.1832		32.5536	7.70187	13.6719	29.4146	16.6726	20.2556	6.91632	1.91212		20.6386	12.5096	9.88174	12.5758	7.54679	13.7718	71.2776	-2.48528		36.591	43.5268	18.0214	22.7572	20.653	40.1357	48.9708	23.0587
6.06		60.9891	38.5884	22.6018	9.84499	12.8772	18.2768	9.74091		32.933	7.72419	13.5554	28.6585	16.8718	20.077	6.6454	1.89183		20.8327	12.0331	9.78099	12.7014	7.98211	13.452	71.8742	-3.01796		35.8366	41.3545	18.6674	23.4892	21.0054	40.586	51.3962	22.7298
6.08		61.8048	38.5612	22.0991	9.34751	12.4935	18.4017	9.17887		33.2593	8.02994	13.4677	27.5646	17.3157	19.9143	6.40061	1.94748		21.0839	11.3543	9.64131	12.8749	8.34124	13.2063	73.3346	-2.45181		35.4587	39.9462	19.8216	23.7796	21.0398	40.3575	53.0898	22.4575
6.1		62.431	38.826	21.6672	9.27823	12.1553	18.9151	8.81129		33.3704	8.44345	13.2788	26.9612	17.7439	19.9733	6.60689	1.96667		21.4825	10.6775	9.59675	12.9029	8.56482	13.0614	75.7666	-1.33779		35.5601	40.2689	21.1573	24.0536	20.4924	39.5271	53.0747	22.1358
6.12		62.7291	39.057	21.6304	9.45168	11.8	19.262	8.64224		33.4033	8.76871	13.1845	26.9476	17.7269	20.4351	7.25064	1.76696		21.8422	10.3782	9.76326	12.46	8.69885	13.012	77.9392	-0.84023		36.1978	42.1379	22.0686	23.9769	19.6676	38.1954	51.6499	22.0871
6.14		62.6774	38.9199	21.8643	9.35621	11.2768	19.1095	8.75502		33.3445	8.90842	13.1863	27.2468	17.3618	20.8924	7.96075	1.58383		21.9999	10.3897	9.93978	11.6861	8.85722	12.8576	78.6702	-1.6671		36.8898	44.3639	21.9357	23.5342	18.4074	36.4504	50.4075	22.8123
6.16		62.404	38.5505	22.2152	8.87996	10.4746	18.6298	8.90764		32.9907	8.8624	13.0685	27.25	16.9459	21.3805	8.35454	1.25246		21.7434	10.505	10.0287	10.8146	8.99965	12.7189	78.3287	-3.23845		37.3986	45.9541	20.9676	23.0169	17.2566	34.5404	50.2638	23.8191
6.18		62.3485	38.0356	22.4275	8.30396	9.57758	18.4155	8.94507		32.3328	8.90195	12.5274	26.9098	16.8647	21.6117	8.44629	0.892271		21.6704	10.5496	9.88048	10.2976	9.31954	12.6026	77.9023	-3.89486		37.5914	46.9285	19.6571	22.9753	16.3216	33.5747	50.7724	24.5161
6.2		62.8619	37.351	22.5149	7.88046	8.75399	18.7959	8.97123		31.5334	8.68987	11.7997	26.6834	17.0525	21.5769	8.21101	0.330004		21.7169	10.4724	9.64178	9.95267	9.76193	12.7266	78.2114	-2.52415		37.7677	47.2212	18.4147	23.2208	16.0743	33.8796	50.8548	24.5908
6.22		63.8527	36.3835	22.4305	7.63257	8.1111	19.0895	9.09411		30.9147	8.43125	11.0829	26.7143	17.1635	21.1096	7.69603	-0.05353		22.0786	10.462	9.41315	9.6768	10.3199	12.7095	78.6613	0.378724		37.6031	47.0212	17.9226	23.3391	16.2964	35.2356	50.4005	24.3876
6.24		65.2096	35.2317	22.2012	7.34211	7.68696	18.9517	9.27269		30.6119	8.01229	10.7018	26.5438	16.9914	20.2773	7.20363	-0.40036		22.1596	10.4465	9.32187	9.29961	10.4724	12.4959	78.8119	3.03383		36.7755	46.279	18.2225	23.3674	16.9284	36.3574	50.4172	23.8904
6.26		66.6957	34.1685	21.8385	7.05553	7.60638	18.1396	9.4074		30.5691	7.75937	10.4603	25.7825	16.6256	19.5794	6.99757	-0.54583		22.2802	10.3931	9.45202	8.86675	10.3718	12.0028	78.0586	4.22494		35.3208	45.1383	18.8489	23.5448	17.1759	36.7647	51.1216	23.082
6.28		68.216	33.3841	21.3992	7.0601	7.95637	17.5091	9.29876		30.6549	7.57647	10.4812	24.7765	16.2628	19.2488	7.11192	-0.65738		22.4165	10.1691	9.65272	8.57148	10.182	11.6262	76.3112	3.84986		34.3287	43.6193	18.9538	23.6723	16.9053	36.3897	52.1659	22.1759
6.3		69.2505	33.0547	21.0052	7.34613	8.18728	16.9858	8.89828		30.6723	7.52519	10.4649	24.2705	15.8238	19.3759	7.0474	-0.51811		22.6473	9.7658	9.74957	8.41834	10.3277	11.4448	73.7359	3.01977		34.4026	42.5855	18.8815	23.2134	16.2779	35.258	52.7012	21.8961
6.32		69.7462	33.2064	20.6294	7.61726	8.12069	16.8009	8.10412		30.8104	7.64848	10.1725	24.4046	15.1092	19.6971	6.7711	-0.32403		22.7515	9.39109	9.64204	8.54527	10.6943	11.2834	71.7059	2.55201		35.3183	42.5715	19.5835	22.235	16.5537	33.4852	52.7292	22.558
6.34		69.6556	33.7346	20.374	7.50268	7.76684	16.6876	7.39663		31.0228	7.87271	9.52571	24.8138	14.4752	20.0808	6.47185	-0.13982		22.7256	9.19086	9.37918	8.60471	11.2821	10.9845	71.089	3.13774		36.0241	43.4307	21.1316	21.2802	18.0927	31.7315	51.8617	23.667
6.36		69.5937	34.2797	20.1756	7.15755	7.72091	16.9302	7.02977		31.2747	7.87674	8.89035	25.2896	14.2456	20.3448	6.45082	-0.2179		22.8978	9.3454	9.07796	8.52504	11.8923	10.5222	71.3894	4.38252		36.3251	44.148	22.7191	20.6298	20.3378	31.0861	50.105	24.5513
6.38		69.6317	34.3884	20.1924	7.13798	7.95491	17.2048	7.182		31.4066	7.58753	8.69676	25.6373	14.6187	20.3966	6.52657	-0.37083		23.0606	9.66934	8.87618	8.29607	12.3711	10.1798	71.2095	5.43141		36.5023	43.8573	23.4362	20.4631	21.983	31.858	47.8478	24.8614
6.4		70.1704	33.9771	20.3249	7.33993	8.1469	17.3384	7.41311		31.4526	7.10329	8.8297	26.032	14.9677	19.9355	6.49329	-0.50576		23.0526	10.1284	8.84337	8.33359	12.5434	9.87125	70.3004	5.39543		36.8788	42.5973	23.5028	20.8399	22.2136	33.0633	46.6001	24.7264
6.42		71.1014	33.2807	20.5684	7.53133	8.17917	17.2739	7.65575		31.3442	6.8391	8.83211	26.3007	15.1774	19.2099	6.33589	-0.43975		22.6794	10.4048	8.82611	8.63482	12.4241	9.73731	69.8378	4.37107		37.1859	40.6634	23.1281	21.682	21.681	33.55	46.9725	24.098
6.44		72.4079	32.8066	20.8248	7.2394	8.14476	17.3503	7.97316		30.9166	6.65859	8.80879	26.7195	14.9839	18.4742	6.07179	-0.21829		22.3425	10.4172	8.7724	9.1739	12.4125	9.44776	70.7997	3.31695		37.4657	38.9922	22.8393	22.1552	21.4811	33.1484	48.3741	23.037
6.46		73.5838	32.6835	21.093	7.08963	8.14786	17.6805	8.40568		30.4315	6.56461	8.97157	27.2689	14.6398	18.0592	5.73441	0.174799		22.2133	10.1067	8.61459	9.49109	12.56	9.37878	72.8163	2.87197		37.8367	37.85	22.7338	21.5467	22.6325	32.4621	49.3249	22.0197
6.48		74.2484	32.9405	21.2357	7.23937	7.99718	17.9521	8.61777		30.1703	6.38173	9.46325	27.8574	14.0769	17.96	5.40179	0.522939		22.2518	9.85364	8.54049	9.5992	12.8527	9.23556	74.849	2.99893		38.2897	37.9046	22.9828	20.5974	24.6021	31.8404	49.7599	21.8827
6.5		74.3801	33.4491	21.1364	7.50511	7.68183	17.8887	8.46573		30.3369	6.44811	9.82723	28.182	13.9634	17.8644	5.26717	0.807862		22.2837	9.81416	8.40006	9.38024	12.9827	9.32288	76.1656	3.37648		37.9412	39.1676	23.1855	20.2547	26.2446	30.8356	49.9695	22.7395
6.52		74.2827	34.1174	20.6886	7.38087	7.37805	17.4776	7.89987		30.6676	6.78474	9.77608	28.1526	14.4053	17.9649	5.25159	0.955956		22.438	9.79185	8.19598	9.13864	13.0013	9.29062	76.5146	3.96638		36.8538	41.1907	23.3728	20.8826	26.5401	29.3041	50.1645	23.9164
6.54		74.1478	34.5386	20.0828	7.12619	7.07292	17.0467	7.35643		31.1502	7.34266	9.68139	28.0595	15.2227	18.1099	5.18348	1.13363		22.6525	9.56733	7.96571	9.10899	13.0454	9.35177	75.8993	4.59557		35.1632	42.4707	23.849	21.5538	25.0862	27.9777	49.5526	24.4449
6.56		74.0459	34.5559	19.4383	7.31076	6.63948	16.856	6.76292		31.6516	7.73059	9.72798	28.2587	15.5144	18.543	4.97865	1.47532		22.9302	9.04538	7.81999	9.29705	13.079	9.40987	74.6163	5.03176		33.9936	42.356	24.3665	21.7725	22.6316	27.8264	48.2777	24.6452
6.58		74.108	34.114	18.9403	7.86698	6.09324	16.9252	6.54144		32.0421	7.91094	10.1519	28.8653	15.1353	18.6629	4.91573	1.81927		22.8484	8.64851	7.76478	9.73024	13.1123	9.36265	73.6053	5.24151		33.1968	41.108	24.701	21.4035	20.4532	28.7843	47.1366	24.8495
6.6		74.6012	33.4304	18.549	8.24947	5.89368	17.2197	6.43509		32.0318	7.94536	10.4731	29.5908	14.2678	18.3514	5.06407	2.13622		22.6473	8.43609	7.6331	9.9478	12.9986	9.17505	72.8935	5.57291		33.2184	39.5979	23.8507	20.4539	20.1696	29.8913	46.8777	25.1722
6.62		75.4403	32.7019	18.2688	8.2251	6.29093	17.5961	6.49277		31.6208	8.10097	10.6006	30.3008	13.5888	17.6597	5.30498	2.20909		22.2504	8.33382	7.43677	9.8429	12.9351	8.80045	71.8795	6.08165		33.7461	38.4344	22.6295	19.2041	21.5298	30.4364	47.4907	24.8224
6.64		76.2939	32.1156	18.0077	8.30095	7.14105	17.8891	6.48248		31.0977	8.22982	10.4238	30.8449	13.3559	17.1496	5.44683	2.36869		22.0024	8.08032	7.24072	9.28042	12.872	8.6669	70.3787	6.28568		34.5841	37.6054	21.0596	18.2237	22.5433	30.2815	48.3088	23.9119
6.66		76.8955	32.0929	17.8607	8.76848	7.88569	17.9654	6.43872		30.7541	8.55789	10.2216	31.3569	13.7276	17.0613	5.38591	2.67091		21.8419	7.6328	7.19533	8.70729	12.8559	8.7307	69.2604	6.0475		35.1891	37.2799	20.2768	18.0144	21.7447	29.5533	48.614	23.0863
6.68		77.147	32.662	17.731	9.41751	8.10689	17.891	6.39013		30.6815	8.89513	10.2236	31.6447	14.3076	17.3363	5.31109	3.15815		22.0082	7.10853	7.36604	8.35128	12.7212	8.83385	69.1548	5.55181		35.8286	36.9151	20.3578	18.6033	19.5788	28.2791	48.2185	22.9075
6.7		77.0482	33.6247	17.607	9.70952	7.92401	17.9326	6.12327		30.8408	9.30945	10.3458	31.8567	14.7312	17.7975	5.03099	3.4134		22.5663	6.76331	7.5978	8.2216	12.4718	8.55258	69.2206	5.27672		36.8425	36.9623	21.4212	19.6296	18.2828	26.8023	47.0046	23.1215
6.72		76.3639	34.3094	17.3772	9.71171	7.5397	18.2495	5.71404		30.9687	9.40881	10.3052	32.0308	14.7877	18.1208	4.75457	3.28159		23.3312	6.55713	7.81339	8.24838	12.1951	8.05407	68.889	5.21317		38.2231	37.3638	22.6627	21.0693	18.717	25.9585	45.5615	23.447
6.74		75.2363	34.3144	16.9713	9.75536	7.36716	18.7735	5.35493		31.0613	9.36314	9.93096	32.354	14.8065	17.8618	4.41473	2.74984		24.0104	6.7069	7.91277	8.44462	11.9172	7.69009	68.3715	5.47392		39.0689	38.9121	23.3487	22.6723	20.1138	26.2214	44.3414	24.0099
6.76		73.8979	33.6245	16.6136	9.99649	7.16351	19.4221	5.34031		30.8299	9.33117	9.48043	32.8621	14.6559	17.0376	4.27873	2.30409		24.2737	6.8422	7.94835	8.70201	11.6085	7.73229	68.0016	6.04218		39.0073	41.0528	22.8673	24.0896	20.9121	27.3153	44.4821	25.0395
6.78		72.6771	32.7452	16.1816	10.1097	6.8379	19.8562	5.83889		30.3747	9.40016	9.25119	33.4242	14.356	16.2501	4.24451	2.24317		24.1884	7.01745	7.86109	8.63434	11.1865	7.89856	67.4465	6.79883		38.085	43.0822	21.4912	24.7446	20.4329	28.0006	45.834	26.0153
6.8		71.5952	32.2013	15.838	9.94326	6.15562	19.9872	6.59579		29.6948	9.41744	9.23477	33.9057	13.8913	15.9837	4.26591	2.63807		23.9878	6.97696	7.69426	8.16027	10.8659	8.0304	66.9898	7.28027		36.5968	43.6437	19.7874	24.6236	19.7575	28.0739	47.4543	26.4025
6.82		70.5122	32.2198	15.3603	9.68796	5.274	19.7338	7.31855		29.1562	9.2009	8.92496	34.0635	13.8707	16.345	4.32247	3.08184		23.8416	6.83415	7.54055	7.61902	10.6802	8.05359	67.7002	7.39228		34.9829	42.7968	18.5227	23.9987	20.052	28.1861	47.9482	25.9041
6.84		69.5252	32.5482	14.9122	9.76563	4.64156	19.6553	7.48536		28.7857	8.85966	8.34647	34.2803	14.1297	16.9206	4.43933	3.09442		23.8764	6.78062	7.48876	7.69368	10.627	8.11543	70.1934	7.14968		33.5148	41.0978	17.5603	23.2308	21.7782	29.3065	47.6079	25.2031
6.86		68.752	32.6876	14.5198	9.96797	4.50421	19.9461	7.19008		28.6272	8.48779	7.78866	34.6089	14.346	17.4857	4.62729	2.7413		23.9242	6.87774	7.4498	8.3331	10.4108	8.14596	73.1305	6.75586		32.8762	39.4415	16.9565	22.3562	24.0238	30.8236	46.998	24.5545
6.88		68.3463	32.3127	14.2735	9.94275	4.92474	20.5912	6.51916		28.5942	8.06531	7.69662	35.1729	14.1629	17.6101	4.80693	2.34546		23.9505	7.13438	7.4411	9.16302	10.06	7.9717	74.8798	6.08807		32.5991	38.3603	16.9281	21.8151	25.171	31.6255	46.3119	23.9642
6.9		68.3021	31.4743	14.2709	9.57167	5.36885	20.9579	5.95258		28.6993	7.69779	7.8914	35.3685	14.0826	17.3985	4.79825	2.30712		23.7795	7.3456	7.29115	9.53597	9.69315	7.63816	74.9481	5.48683		32.5633	38.5328	17.6126	21.8659	24.6298	31.1458	45.1875	23.1485
6.92		68.5607	30.4874	14.399	9.39605	5.6815	20.9886	5.62321		28.7929	7.46424	7.89584	35.2022	14.0994	16.9048	4.57834	2.40702		23.6517	7.44462	7.10235	9.40533	9.5166	7.23288	73.9677	5.33202		32.4482	39.8347	18.7173	22.5093	22.8153	30.1974	44.057	22.588
6.94		68.9628	29.7904	14.5546	9.71609	5.67259	20.8839	5.75514		28.5968	7.481	7.56255	34.6135	14.2087	16.4839	4.17296	2.34077		23.6165	7.43745	6.853	8.95589	9.61484	7.03341	72.5514	5.80895		32.9917	41.4785	20.1056	23.089	21.7184	29.2136	44.2163	22.8493
6.96		69.2167	29.4889	14.5895	10.2694	5.47765	21.2283	6.21557		28.133	7.54842	6.99043	34.0473	14.1899	16.1642	3.82628	2.06243		23.7668	7.36424	6.83688	8.49314	9.85711	6.83764	70.7865	6.67493		34.2402	42.1846	21.5722	23.5493	22.2386	28.4255	45.4495	23.5831
6.98		69.1326	29.5881	14.7181	10.6141	5.02987	21.9936	6.59662		27.6828	7.40914	6.58269	33.6493	14.3736	16.0761	3.55086	1.68495		23.6596	7.17923	6.91721	8.30255	10.0871	6.58242	69.0802	7.48026		35.8377	42.1998	22.5412	24.0836	24.0876	27.5923	46.9098	24.0657
7		68.7918	29.6008	14.9884	10.8822	4.61274	22.8445	6.84491		27.5764	7.22172	6.55763	33.626	14.6119	16.258	3.44876	1.42714		23.2607	6.98407	7.0314	8.36818	9.99904	6.13106	67.6617	8.0934		37.305	42.2502	22.1643	24.6026	25.8349	27.2077	47.0089	23.7047
7.02		68.4718	29.2725	15.3017	11.6311	4.40931	23.2835	7.19123		27.6918	6.98967	6.87608	33.6607	14.7029	16.4762	3.22147	1.25881		22.5984	6.61454	6.99144	8.63215	9.78597	5.72328	66.4376	7.86475		38.3554	42.6947	21.0374	24.4662	26.5809	27.0449	46.1841	23.0726
7.04		68.2843	28.4541	15.3363	12.7155	4.51564	23.2286	7.94841		27.7126	6.93594	7.20221	33.7551	14.4774	16.6136	2.83452	1.21786		22.19	6.29785	6.80844	8.85607	9.63493	5.35896	65.2844	6.92319		38.7439	42.6468	20.3371	23.5088	25.856	26.7528	44.9406	22.259
7.06		68.2512	27.581	15.1212	13.6271	4.78532	22.8964	8.65441		27.6623	6.7073	7.32534	33.6051	14.289	16.6483	2.17489	1.29592		22.1518	5.96033	6.47781	9.05024	9.82819	5.10971	64.8186	5.69291		37.9505	41.511	20.8122	22.3876	23.758	26.2497	43.8657	21.3367
7.08		68.5092	27.1213	14.788	13.8624	5.12757	22.5574	8.80483		27.7303	6.45414	7.16215	33.3657	14.2266	16.7362	1.64624	1.30437		22.449	5.89246	6.06043	9.19382	10.0381	4.92569	65.8986	5.52843		36.181	39.8273	21.9963	21.7579	21.4611	26.3414	42.8873	20.2513
7.1		69.4265	27.1258	14.624	13.9848	5.54421	22.3419	8.31695		28.0493	6.19281	6.89267	32.6651	14.3008	16.8421	1.39997	1.18409		22.7697	5.90026	5.81398	9.27463	10.0896	5.00674	68.0153	6.50034		34.2282	38.4018	23.1015	21.767	20.8791	27.6581	42.0376	19.8336
7.12		70.9701	27.4965	14.5116	14.2937	5.89193	22.197	7.86567		28.334	6.00912	6.61932	31.7536	14.4632	16.6604	1.48999	1.13954		22.9918	5.87038	5.74284	9.35927	9.80988	5.22931	69.7517	8.44284		32.6676	37.7653	23.9665	22.2248	22.7305	29.6508	41.7151	20.4235
7.14		72.659	27.7284	14.5446	14.8488	5.8458	22.0626	7.75583		28.4678	5.77817	6.56596	30.9863	14.6438	16.0262	1.51142	1.30396		23.0235	5.70002	5.77737	9.45173	9.33217	5.57075	70.3445	10.6424		31.4613	37.9044	24.7687	23.0348	25.4545	31.0518	41.9005	21.6467
7.16		73.8134	27.7782	14.6016	15.0486	5.43003	21.729	7.97377		28.3508	5.41279	6.68806	30.7101	14.665	15.4287	1.27239	1.8334		22.8876	5.53005	5.59619	9.70654	8.92278	5.74516	70.3702	12.8321		30.365	38.3092	25.4959	23.732	26.7114	31.2377	42.554	22.6686
7.18		74.1586	27.4995	14.8968	15.1743	4.90538	21.1966	8.05047		28.0623	5.08602	6.84797	30.9167	14.2881	15.0789	0.666932	2.11149		22.6744	5.56075	5.34826	9.9068	8.73222	5.84665	70.6305	13.6478		29.8467	38.1028	25.8605	23.9067	26.2136	30.7133	43.1966	23.2203
7.2		73.9432	27.3561	15.1477	15.3342	4.63557	20.6349	7.83932		27.6129	5.00751	6.555	31.0249	13.8406	15.477	0.095396	2.17391		22.4686	5.60457	5.09374	10.1295	8.89274	5.79032	70.9477	12.2536		29.956	37.029	25.5605	23.5938	25.4742	30.3698	43.9792	23.5356
7.22		73.4661	27.7404	15.3257	15.7918	4.49058	20.3579	7.52831		27.2715	5.08543	5.90873	30.7178	13.6435	15.9694	-0.19228	1.83274		22.281	5.54804	5.17108	10.4067	9.02755	5.72437	70.9897	9.18062		30.4496	35.9613	24.764	23.3116	25.3427	30.2113	44.6444	23.4135
7.24		73.4131	28.5978	15.3058	15.9157	4.19277	20.3894	7.46319		27.2707	5.2133	5.06696	29.8544	13.8727	16.4522	-0.03984	1.33291		21.9476	5.24217	5.33274	10.8255	9.14909	5.67053	70.5795	6.9121		30.6092	36.0108	24.0405	23.4031	25.2581	29.837	44.5571	22.5941
7.26		73.7149	29.4694	15.401	15.3581	3.66938	20.5793	7.68291		27.7507	5.0482	4.75621	28.8466	14.0975	16.3474	0.224168	0.726528		21.5594	4.81961	5.58389	11.2767	9.12686	5.64468	69.7524	6.91971		30.5681	37.7931	23.8438	23.7418	24.7657	29.1453	43.0128	21.1758
7.28		74.565	29.7619	15.5136	14.3578	3.0863	20.7575	8.06798		28.3309	4.71603	5.01567	28.0717	14.1691	15.7651	0.359647	0.204896		21.3218	4.36501	5.64669	11.4364	9.13171	5.57526	68.6228	8.63819		30.7735	40.3957	24.8162	24.3289	24.7707	28.6459	40.3952	19.9504
7.3		75.176	29.6921	15.6779	13.5779	2.63816	20.8448	8.28368		28.5699	4.24809	5.49949	27.7653	14.1729	15.1108	0.272435	0.258201		21.3885	4.06751	5.67615	11.4632	9.10931	5.38846	67.8064	10.0055		31.2233	42.7265	26.5797	25.0971	25.7032	28.7044	38.5741	19.5167
7.32		75.5855	29.6006	15.628	13.8336	2.38426	20.7209	8.46721		28.2418	3.88183	5.51641	27.7875	14.2643	15.0621	0.199938	0.699169		21.4902	3.98207	5.54536	11.3328	9.06104	5.2001	67.8171	10.1507		31.6505	43.7182	28.2872	25.932	26.6645	28.9724	38.1708	19.6967
7.34		75.4701	29.7251	15.4065	14.7546	2.34414	20.2153	8.62446		27.7004	3.6874	4.96033	27.9522	14.3876	15.6898	0.361442	1.2635		21.3248	3.99677	5.48147	11.2029	9.13228	5.08422	68.4003	9.12936		31.6968	43.3119	28.6577	26.6569	26.5815	29.094	38.7229	19.9877
7.36		75.019	29.943	14.9668	15.7935	2.42544	19.6906	8.9998		27.1957	3.66977	4.29175	28.0757	14.2857	16.5499	0.559046	1.26509		20.9548	3.91041	5.43036	11.0247	9.32624	5.16039	68.4029	8.01688		31.6777	41.9002	28.0973	27.3621	25.6259	29.2094	38.8839	20.4591
7.38		74.1179	29.9623	14.4482	16.3015	2.57741	19.3725	9.58091		26.8344	3.62045	4.02904	28.1144	14.0117	16.9247	0.730658	0.989004		20.6996	3.76967	5.52598	11.0196	9.71047	5.22294	67.5742	7.49429		31.5551	40.2841	27.5846	28.0639	23.959	29.461	38.6636	21.2829
7.4		72.9203	29.8744	14.0556	16.7629	2.59488	19.5785	10.1144		26.4588	3.45864	4.16435	27.9618	13.6602	16.8309	0.679919	0.671854		20.7579	3.60778	5.48614	11.2898	9.9183	5.32798	66.3719	7.94835		31.5211	40.1169	27.8636	28.4489	22.0547	29.3503	38.0637	22.434
7.42		71.8446	29.7154	13.7988	17.296	2.55435	19.8602	10.3411		26.2222	3.21172	4.47771	27.6737	13.4772	16.3142	0.737939	0.704222		20.8665	3.63928	5.29399	11.669	9.93491	5.25828	65.5168	8.90656		31.3898	41.6913	28.5989	28.006	20.4687	28.1482	37.1588	23.1022
7.44		71.0769	29.5716	13.6849	17.8975	2.48907	20.0383	10.1386		26.0388	3.04179	4.81283	27.4615	13.5731	16.0475	0.873231	0.608532		20.9057	3.64097	5.01541	11.8314	9.62387	5.30683	64.7452	9.38339		31.0997	44.0969	29.2291	27.0211	20.3732	26.1826	35.8102	22.7879
7.46		70.5562	29.5037	13.5963	18.0505	2.40353	19.9756	9.96846		25.9284	2.77323	5.15497	27.5505	13.876	16.0925	1.09422	0.285048		20.5336	3.56859	4.85291	11.8645	9.37419	5.36766	63.5524	9.20772		30.2787	45.3803	29.378	26.0014	21.2573	24.8655	34.9302	21.6277
7.48		70.0937	29.6083	13.5932	18.0636	2.28879	19.8183	10.0508		25.734	2.28939	5.25148	27.6448	14.081	16.7948	1.26212	-0.33517		19.9599	3.18006	4.87929	11.8985	9.05392	5.49731	61.6333	8.71806		29.0123	45.1552	28.7666	25.4405	21.8642	24.8583	35.1892	20.1469
7.5		69.7903	30.0352	13.6036	18.1939	2.07988	19.8515	10.4278		25.4441	1.7813	4.99432	27.4541	13.9801	17.4132	1.39127	-0.72304		19.3941	2.80978	4.99369	12.1578	8.72881	5.47642	59.7022	8.73479		27.8907	43.7686	27.4367	25.1559	21.7095	26.0209	36.5499	18.9799
7.52		69.8424	30.5513	13.6185	18.5677	1.93594	20.2291	10.6382		25.0435	1.75186	4.49601	26.8367	13.5964	17.9089	1.56347	-0.94571		19.1785	2.52169	5.16843	12.2777	8.29459	5.28169	58.1316	8.8608		27.1358	41.9567	26.0572	25.3039	21.3815	27.0824	37.6154	18.2851
7.54		70.1591	31.0029	13.5035	18.8774	2.10331	20.9507	10.7155		24.6299	2.2681	4.32832	26.1879	13.2123	17.6245	1.75619	-0.91585		19.3577	2.48312	5.24751	12.0913	8.10026	4.97644	57.5701	8.52553		26.8447	39.6895	25.3114	25.8567	20.9352	27.7374	37.3995	18.2536
7.56		70.4191	31.2869	13.3724	19.1709	2.7076	21.5275	10.6599		24.4329	2.91228	4.38997	25.6652	12.9803	16.7874	1.8909	-0.96679		19.4796	2.45854	5.15542	11.5488	8.31099	4.64243	58.0307	7.23819		26.4783	37.217	26.0127	26.6916	19.7596	28.0187	36.022	18.5601
7.58		70.4467	31.3766	13.3141	19.6338	3.85571	21.6148	10.7541		24.2862	3.30093	4.50237	25.476	12.9337	15.8884	2.10788	-1.0014		19.4264	2.71731	4.88624	11.0184	8.79578	4.38867	59.7729	5.65715		26.3514	35.1105	27.6442	27.3793	18.5127	28.5418	34.5226	18.7172
7.6		70.1736	30.9822	13.3875	20.4785	5.182	21.3706	10.8797		24.3273	3.38847	4.20545	25.5541	13.0315	15.6485	2.48491	-1.25807		19.0282	3.14751	4.66426	10.8041	9.20863	4.19963	61.6905	4.6676		26.3966	34.3366	29.4816	28.0488	18.4126	29.2299	33.6142	18.2347
7.62		69.708	30.1825	13.4427	21.3083	6.3931	21.2728	11.0694		24.368	3.39718	3.96368	25.8434	13.2378	16.5333	2.95437	-1.57264		18.5026	3.63838	4.61333	10.9611	9.42148	4.04307	62.7804	4.86256		26.6277	34.8439	29.9961	28.6173	19.66	29.7491	33.3779	17.679
7.64		68.9156	29.242	13.2578	21.8054	7.11568	21.612	11.2559		24.6627	3.30813	3.96271	26.0691	13.501	17.5129	3.21045	-1.963		18.0188	3.90303	4.69989	11.2726	9.48832	3.7964	62.5584	6.32321		26.6009	35.8963	29.22	28.7057	20.1654	30.1559	33.8565	17.8576
7.66		67.9013	28.6215	12.8971	21.8106	7.37723	22.0245	11.4917		24.7812	3.14102	4.38002	26.4085	13.7437	18.0678	3.31331	-2.12201		17.7071	3.99933	4.72713	11.4533	9.58697	3.6093	61.8022	8.46293		26.385	36.5848	27.611	27.7047	18.9374	30.4525	35.1669	19.1216
7.68		66.8488	28.2344	12.4545	21.7935	7.24667	22.2317	11.7366		24.8639	3.0711	4.74324	26.4989	13.8762	17.6547	3.55462	-2.23031		17.6955	4.12459	4.70411	11.4852	9.60857	3.59129	60.7842	10.7224		26.2145	36.4339	26.4525	26.142	16.7799	30.2713	36.859	20.6473
7.7		66.0806	28.0807	12.1655	22.1213	6.65709	22.1059	11.9059		24.7234	3.23597	4.716	26.6663	13.967	17.243	4.14095	-2.17601		18.0419	4.18626	4.45974	11.3327	9.72081	3.86224	59.6268	12.7463		26.134	35.2429	25.8214	24.8661	15.565	28.8972	37.9601	21.3042
7.72		65.8257	28.1046	12.076	22.7053	5.68992	21.9795	11.8613		24.4909	3.57953	4.28087	26.5186	13.8468	17.2775	4.97483	-2.1572		18.636	4.02941	4.25001	11.1451	9.85628	4.1226	58.2141	14.6266		25.869	33.6071	25.471	24.4953	15.3914	26.7002	37.5775	20.7098
7.74		66.0584	28.3864	12.1767	22.9735	4.59209	21.9405	11.8023		24.1663	3.77694	3.64754	26.6124	13.6906	18.2033	5.87223	-1.7831		19.303	3.81881	4.06952	10.7725	10.1995	4.21421	57.3563	16.3371		25.3919	32.5464	25.0061	24.5129	15.4489	25.0489	36.209	19.2244
7.76		66.7151	28.6635	12.3776	22.5291	3.84085	22.0955	12.1212		23.9264	3.76857	3.38098	26.4481	13.487	19.324	6.57993	-1.25058		19.7643	3.60236	4.11846	10.3395	10.4164	3.99089	57.3207	17.1167		25.1628	32.8014	24.889	24.4619	15.332	24.9266	34.685	17.8329
7.78		67.4632	28.9768	12.3847	21.6291	3.3293	22.3513	13.0598		23.9431	3.75291	3.48285	25.8528	13.4003	20.1861	6.90288	-0.54342		20.0476	3.69236	4.19544	9.94758	10.4525	3.73213	58.2212	16.5802		25.1864	33.2622	25.8094	24.479	15.6661	26.0791	33.8577	17.0637
7.8		67.9946	29.2004	12.2518	20.8253	3.0326	22.627	14.1303		24.0315	3.7322	3.72682	24.9579	13.0986	20.1417	6.76245	-0.20498		20.2426	3.75137	4.17028	9.75342	10.1457	3.47249	59.3527	14.8411		25.0757	32.9143	27.5339	24.871	16.6054	27.3399	33.5863	17.097
7.82		68.1867	29.3712	11.9888	20.3165	2.82982	22.5468	14.8359		24.0863	3.57592	3.31507	24.293	12.6122	19.6181	6.39257	-0.12029		20.4224	3.82406	4.08303	9.78592	9.62533	3.37539	60.8104	12.7866		24.4704	31.1594	28.865	25.8305	17.6301	28.1499	34.1415	17.8096
7.84		68.0268	29.1858	11.8074	19.8733	2.88977	21.9388	14.9126		24.0336	3.34738	2.54174	24.4368	12.2119	19.2361	6.16639	-0.32824		20.5979	3.66883	3.87989	9.80653	8.93107	3.35656	62.7243	10.9178		23.5857	29.6773	28.6872	27.0589	17.7512	28.2616	35.4131	18.8916
7.86		67.7559	28.5805	11.6224	19.5165	2.94266	21.1949	14.9569		23.9055	3.26578	1.83174	24.9061	12.2127	19.6957	6.09443	-0.33976		20.6144	3.39529	3.65534	9.71936	8.23274	3.51365	64.8149	9.76055		22.8352	29.5536	27.0219	28.3061	16.8637	27.6526	36.9325	19.6217
7.88		67.335	27.7619	11.3012	19.6286	2.87539	20.8524	15.201		23.7045	3.58501	1.85753	25.2422	12.4565	20.6183	6.15704	-0.16868		20.6228	3.03503	3.39446	9.51558	7.64407	3.67362	66.0592	9.34932		21.964	31.4457	24.9168	29.0616	15.1544	25.972	37.5524	19.3938
7.9		66.9516	26.9941	10.933	20.3022	2.60522	21.0894	15.8366		23.3763	4.10309	2.22653	25.3136	12.5833	21.3312	6.1555	0.156265		20.7096	2.70738	3.3196	9.41055	7.30116	3.84986	66.1721	9.58804		21.1417	34.7315	22.8475	28.7902	13.8798	23.9923	36.8313	18.3479
7.92		66.7201	26.4896	10.5338	20.9986	2.30973	21.3898	16.3755		22.8707	4.72938	2.51947	24.9574	12.5906	21.3402	6.20494	0.299738		21.0868	2.4004	3.47584	9.57122	7.13187	3.98186	65.5064	9.75143		20.7271	38.3352	21.4033	27.7144	13.5182	22.9675	35.5863	17.652
7.94		66.9016	26.1427	10.2137	21.0996	1.89383	21.5734	16.541		22.4962	5.22567	2.61549	24.5767	12.4963	20.8697	6.40447	0.13229		21.4663	2.16997	3.69711	9.92854	7.24634	4.12114	64.4134	9.43868		21.0584	40.7836	20.566	26.3454	14.6955	23.6928	34.6503	18.0156
7.96		67.4326	25.9279	9.79006	20.6763	1.30981	21.665	16.2985		22.1928	5.39443	2.24686	23.9593	12.5245	20.2689	6.63342	-0.04228		21.6159	2.03606	3.75019	10.3394	7.33907	4.27144	62.6057	8.55534		21.7844	40.9011	20.5328	25.4413	16.6365	25.3138	34.271	19.2428
7.98		68.1295	25.7665	9.43444	20.0352	0.558667	21.7678	15.9369		22.1266	5.28755	1.68531	23.8522	12.6384	19.7848	6.90563	-0.12289		21.5178	2.11309	3.53547	10.4809	7.46238	4.30118	60.5692	7.42964		22.2979	39.4342	20.8365	24.9656	19.0194	26.3544	33.9885	20.4491
8		68.5707	25.5811	9.14377	19.5433	-0.10794	21.5869	15.9883		21.8238	5.07904	1.00586	24.0885	13.1038	19.3972	6.95276	0.058358		21.307	2.31061	3.22793	10.3476	7.32765	4.3742	58.8825	6.27752		22.5012	37.6549	21.5334	25.3094	20.5876	26.4432	33.9874	21.4899
8.02		68.7018	25.3816	9.16349	19.2357	-0.4345	21.2426	16.3386		21.6768	5.14597	0.991689	24.8212	13.8061	18.9948	6.90556	0.058667		21.3058	2.4296	2.93195	9.80777	7.27036	4.36083	57.9006	5.15465		22.5134	36.6136	22.8008	26.2114	21.065	25.9168	34.5247	22.2186
8.04		68.2702	25.2428	9.21365	19.1251	-0.45436	21.0232	16.7692		21.4864	5.53356	1.50312	25.2915	14.6338	18.6346	6.62903	-0.06831		21.3849	2.31202	2.7762	9.20387	7.20259	4.42435	57.3936	3.8832		22.0943	36.7544	24.5753	27.6128	20.8187	25.3083	35.3086	22.3631
8.06		67.5746	25.2108	9.47837	18.9892	-0.29006	21.3437	16.7896		21.4006	6.2777	2.22896	24.9742	15.2983	18.6973	6.19192	-0.20399		21.646	2.02477	2.72178	8.60141	7.30649	4.36232	57.7096	2.25325		21.2965	38.3889	25.9004	28.8057	21.1802	24.368	35.3733	21.3725
8.08		66.6544	25.1333	9.71139	18.8327	-0.13837	21.8643	16.5201		21.1465	7.17854	2.36089	23.6611	15.6961	19.1202	5.65966	-0.21998		21.6716	1.77652	2.83419	8.39671	7.36451	4.34202	59.1176	0.376799		20.1115	41.0133	25.8669	29.837	22.7316	23.1497	34.2186	19.9796
8.1		65.9618	25.0685	9.95206	18.836	-0.09535	22.1499	16.1498		21.0012	7.96409	1.9284	21.9564	15.9079	19.4415	5.12449	-0.0701		21.4385	1.73975	2.82502	8.30923	7.38008	4.28064	61.1471	-1.23409		19.1899	42.8086	24.599	30.4281	24.4732	22.1746	32.6759	19.4132
8.12		65.4144	25.1887	9.8959	19.1265	-0.28791	21.8612	15.8688		21.0793	8.37658	1.12957	20.8959	15.9287	19.2461	4.64379	-0.19225		20.8246	1.88757	2.76563	8.27049	7.21931	4.35009	62.8628	-2.03425		18.4624	42.5045	23.0139	30.1999	25.3785	21.7639	31.6477	20.1801
8.14		65.1731	25.6135	9.74278	19.3341	-0.71927	21.2691	15.7059		21.2011	8.49061	0.573168	20.7153	15.9456	19.0504	4.18463	-0.23061		20.2036	2.04703	2.5084	7.83107	7.01917	4.34088	63.657	-2.50397		18.1008	40.5411	22.3065	28.6586	25.2955	21.8809	31.4904	21.4864
8.16		65.219	26.0424	9.60404	19.1653	-1.20716	20.7563	15.5985		21.3362	8.71053	0.373172	21.1277	15.9146	19.6267	3.78252	-0.50196		19.8554	2.05537	2.46573	7.29463	6.82219	4.31129	63.8485	-3.18083		18.1035	38.4491	22.7593	26.6546	25.2222	21.9156	31.6274	22.4558
8.18		65.687	26.2213	9.47669	18.7917	-1.63944	20.5435	15.6592		21.4357	9.13719	0.565709	21.6219	16.0224	20.5077	3.53671	-0.72304		19.8691	1.80375	2.51997	6.81006	6.69912	4.13412	63.6072	-4.277		18.6559	37.1525	24.096	25.1517	25.6129	21.8893	32.1749	22.9214
8.2		66.2855	26.0583	9.14012	18.758	-1.94854	20.4427	15.6535		21.7258	9.77836	0.825081	22.1469	16.1288	20.981	3.30002	-1.077		20.1708	1.57741	2.86729	6.7094	6.7223	4.00606	63.3968	-4.75669		19.4918	36.6397	25.2794	25.1382	25.6	21.9595	33.1344	23.0377
8.22		66.5818	25.7165	8.60612	19.1738	-2.03994	20.2599	15.5559		21.9704	10.1719	0.953013	22.8454	16.1428	20.7427	3.01924	-1.33079		20.5624	1.49622	3.09619	6.82224	6.83202	3.9469	63.599	-4.63559		20.0954	36.8229	25.5777	25.9676	24.611	22.1378	34.2678	22.4987
8.24		66.344	25.4295	8.11699	19.6239	-1.88208	19.821	15.1867		22.0496	10.3322	0.689122	23.3158	15.9621	20.7345	2.62728	-1.28561		20.9611	1.69315	3.25776	6.82803	7.00133	3.98518	64.7597	-4.38702		20.3128	37.8263	25.044	27.2368	23.3247	21.8783	34.6498	21.2383
8.26		65.5436	25.4088	7.89527	19.7028	-1.64984	19.1609	14.9152		21.7812	10.254	0.244255	23.3103	15.6509	21.0783	2.32301	-1.20169		21.3474	1.81391	3.20348	6.56393	6.96397	4.0636	66.4928	-4.64012		20.3121	39.1167	23.2533	28.3002	23.3292	20.6815	34.0356	20.045
8.28		64.6366	25.8825	7.90693	19.4209	-1.43386	18.3525	14.7717		21.5477	10.1107	-0.14297	22.6901	15.4787	21.0929	2.21638	-0.83298		21.6936	1.72256	3.21781	6.05742	6.82433	4.10345	67.9245	-4.84229		20.3773	40.1679	21.0131	28.9965	24.8444	18.9961	32.9696	19.9209
8.3		63.8162	26.8228	7.99399	19.0042	-1.27966	17.7861	14.8656		21.3944	10.0854	-0.31299	22.1032	15.273	20.3069	2.29702	-0.3383		22.0964	1.42772	3.23675	5.6169	6.66491	4.14724	68.3683	-4.53067		20.4708	40.7906	17.9326	28.85	26.8704	17.858	32.1271	21.2009
8.32		63.5682	27.911	8.10132	18.7122	-1.10335	17.5037	14.9807		21.4758	10.051	-0.27304	22.0903	15.021	19.1348	2.52391	0.315163		22.3771	1.3045	3.27039	5.31732	6.57152	4.13488	67.954	-3.97917		20.6014	41.0892	16.1096	27.8814	27.7688	17.8336	31.5686	22.4831
8.34		63.7106	28.8352	8.28576	18.4468	-1.20744	17.5047	14.9321		21.4834	10.2062	-0.19979	22.627	14.525	18.8708	2.89084	0.746475		22.4189	1.43274	3.3411	5.18758	6.35543	4.10606	67.0832	-3.61734		20.7687	40.6591	15.5934	26.3085	27.2183	18.5634	31.177	22.729
8.36		64.0751	29.2732	8.63245	18.1204	-1.41691	17.4466	14.7596		21.6187	10.3817	0.006092	23.4054	14.3355	19.5129	3.34106	0.709151		22.0528	1.75147	3.54726	5.15233	6.0015	3.98204	65.9827	-3.59771		20.8306	39.0552	17.0914	24.7917	25.4179	19.2706	31.1861	21.652
8.38		64.1195	29.256	9.07096	17.5841	-1.72895	17.3129	14.4642		21.836	10.6628	0.1554	23.8881	14.4633	20.4932	3.89268	0.515386		21.6217	1.94462	3.81286	5.20774	5.69983	3.77908	64.842	-3.90207		20.4151	37.0817	19.1264	23.4482	23.5989	19.8076	31.9941	20.708
8.4		63.7618	28.689	9.39856	17.0388	-1.84443	17.0797	14.487		22.0479	10.7934	0.213732	24.0728	14.9075	20.6506	4.20619	0.363644		21.4125	1.9464	3.91347	5.26407	5.61779	3.60397	63.7728	-4.53938		19.4566	35.7362	20.976	22.786	21.7014	19.8799	33.3257	20.6397
8.42		63.1453	27.6642	9.45605	16.6763	-1.88106	16.7173	14.7249		22.1089	10.7223	0.106007	24.0117	15.0229	19.9967	4.37024	0.484696		21.5227	1.75268	3.73507	5.31512	5.67365	3.41726	62.8242	-5.23988		18.4636	35.9007	22.1149	22.9176	19.4471	19.423	34.128	21.2307
8.44		62.6237	26.4152	9.13128	16.4201	-1.72492	16.4347	15.1856		22.1604	10.3641	-0.01631	24.028	14.6422	19.1868	4.3306	0.821387		21.6796	1.57233	3.49073	5.44318	5.66431	3.28243	61.5729	-5.47692		17.9618	36.64	22.3855	23.7739	17.1192	18.1593	33.9208	21.3415
8.46		62.2886	25.2808	8.56542	15.9701	-1.45194	16.3763	15.66		22.2274	10.0689	0.017987	24.4054	13.9317	18.8543	4.39535	1.29647		21.7536	1.61639	3.31459	5.70863	5.5488	3.05266	60.0812	-5.49923		17.776	36.9447	21.7248	24.4215	15.9139	16.7148	32.8475	20.6739
8.48		62.0163	24.4648	7.98592	15.2958	-1.26	16.6662	15.9912		22.2538	9.94745	0.174596	25.3852	13.3961	19.0886	4.38943	1.78755		21.907	1.99493	3.34425	6.0778	5.48869	2.92484	58.9804	-5.77707		17.6147	35.801	20.6047	24.5078	16.1734	15.8336	31.8064	19.9734
8.5		61.8081	23.9961	7.54743	14.5198	-1.30823	17.0578	16.1987		22.1012	10.2094	0.436432	26.8778	13.4636	19.1633	4.28559	2.01925		22.1472	2.41096	3.4031	6.25936	5.46301	2.94982	59.2255	-6.73721		17.5226	34.1975	20.2023	23.6887	16.2664	15.9126	31.0416	19.9559
8.52		62.0051	23.8043	7.17004	14.1014	-1.41488	17.324	16.1468		22.0196	10.6993	0.764285	28.3291	13.8812	18.9992	4.17831	2.02239		22.4507	2.63263	3.50915	6.27065	5.44699	3.13787	60.4601	-7.60697		17.9936	33.0071	21.3639	22.4701	15.4027	16.5038	30.8114	20.6112
8.54		62.852	23.9673	6.70575	14.0224	-1.22424	17.3723	16.4139		22.1621	11.3593	1.1682	29.0968	14.3673	18.6912	4.14903	1.95765		22.7421	2.56499	3.53746	6.24008	5.37343	3.25579	61.8965	-7.94639		18.8863	33.0407	23.5428	20.9285	14.1441	16.7819	31.3421	20.9345
8.56		63.9687	24.2098	6.19382	14.3322	-0.63652	17.0722	17.0317		22.5576	12.0529	1.3555	28.9559	14.4776	18.8895	4.15978	1.99216		23.0228	2.44027	3.49604	6.19906	5.44691	3.16583	62.7061	-7.54523		19.7865	34.0918	25.4257	20.0342	13.848	16.7928	32.5174	20.5932
8.58		64.9436	24.3955	5.79596	14.467	0.14948	16.5319	17.8647		23.0802	12.5435	1.20148	28.1538	14.0732	19.1772	3.89083	2.09435		23.2503	2.40972	3.36434	6.17223	5.74172	3.10654	63.3535	-6.85083		20.4141	35.6643	26.1551	19.7621	14.0829	17.0364	33.9143	19.9464
8.6		65.4826	24.4753	5.66573	14.3399	0.873883	16.038	18.1658		23.5876	12.7965	0.894005	27.3903	13.4163	19.2164	3.60944	2.14132		23.086	2.4765	3.20808	5.86086	6.02813	3.17907	63.9648	-6.08282		20.9473	36.7341	26.1559	19.9689	14.1883	17.8755	34.5999	20.0584
8.62		65.8343	24.6018	5.71981	14.0294	1.49511	15.924	17.9592		24.1258	12.967	0.986468	27.0399	12.8056	18.471	3.36513	2.0938		22.6618	2.54796	3.15682	5.66662	6.18027	3.38541	64.7545	-5.37917		21.3779	36.5408	25.3948	20.0134	14.0903	18.8365	34.5418	21.0058
8.64		65.9325	24.7466	5.88996	14.1043	1.88859	16.1626	17.8825		24.7452	13.1905	1.49287	27.3285	12.8118	17.3802	3.31212	1.8783		22.046	2.52235	3.20812	5.48253	6.09341	3.43545	65.1974	-4.78974		21.6081	35.4546	24.4474	20.1712	14.6668	19.581	33.9367	21.9515
8.66		65.9162	24.5256	6.05316	14.5293	1.79048	16.4421	18.3202		25.5625	13.5486	2.04942	27.813	13.0707	16.4228	3.134	1.54556		21.5528	2.36453	3.3538	5.51447	6.1588	3.48568	65.0962	-3.97712		21.3642	34.2493	23.0031	20.737	15.8213	20.2203	33.0586	22.4862
8.68		65.8643	23.8951	6.0929	15.0071	1.12025	16.7199	18.9209		26.4556	13.8936	2.21886	28.3006	13.5236	16.1947	2.8865	1.24866		21.1556	2.21983	3.4793	5.56572	6.29111	3.6469	64.396	-2.83626		20.7691	33.5775	22.29	21.4519	16.7999	20.619	31.8259	22.5299
8.7		65.8735	22.9874	6.05307	15.0271	0.172573	17.0234	18.9157		27.4877	14.2976	1.97578	28.4132	13.455	16.6719	2.70518	1.2261		20.8917	2.03988	3.60387	5.64722	6.55602	3.87203	63.7255	-1.58738		19.7121	33.6894	22.0441	21.4123	16.9165	20.2771	30.3213	23.1859
8.72		65.855	22.1744	6.00235	14.601	-0.42015	17.3116	18.3277		28.4832	14.5993	1.5913	27.9952	12.9771	17.3046	2.61125	1.421		20.8952	1.76584	3.65467	5.7266	6.57163	3.92868	63.4342	-1.07881		18.6283	34.7736	22.5765	20.4757	16.3078	18.8692	29.4877	23.9768
8.74		65.8515	21.4581	6.15569	13.6305	-0.42469	17.383	17.5746		29.3353	14.6902	1.25948	27.248	12.2059	17.5741	2.64637	1.65819		21.0872	1.20308	3.71512	5.71144	6.58155	3.8408	63.6516	-1.4258		17.6646	36.6245	23.5848	19.2853	15.2395	17.1424	29.7435	24.5741
8.76		66.1018	20.7809	6.32112	12.3205	-0.14122	17.1194	17.1827		29.7827	14.4326	1.22458	26.555	12.0198	17.2203	2.57478	1.60959		21.4723	0.626811	3.72399	5.55502	6.48359	3.85913	63.5535	-2.1239		17.3823	38.2456	24.9667	18.784	13.6106	16.1644	30.8299	24.3259
8.78		66.7268	20.1646	6.28731	10.84	-0.04087	16.8212	17.1101		29.9287	14.106	1.42938	26.5894	12.5952	16.7868	2.57538	1.34377		21.8022	0.294379	3.78245	5.4002	6.4955	4.09659	62.581	-2.40926		17.5683	39.1798	25.8995	19.0428	11.7701	16.398	31.5961	23.9428
8.8		67.4179	19.783	6.01239	9.61913	-0.35073	16.6114	17.0836		29.869	13.7398	1.73578	27.0954	13.2894	16.4475	2.57528	0.954083		22.0637	0.359218	3.84719	5.33194	6.52634	4.32643	60.5064	-2.1076		18.0522	39.1784	25.4822	20.043	10.5103	17.3212	31.9207	24.5048
8.82		67.7493	19.7429	5.74186	8.88351	-0.88475	16.67	16.9051		29.6673	13.4077	1.84513	27.9922	13.6319	16.5284	2.72312	0.702216		21.9991	0.464875	4.01328	5.48712	6.7199	4.30364	58.2864	-1.40201		18.5505	39.1014	23.9019	21.5516	10.655	18.2484	32.1119	25.732
8.84		67.6398	19.8925	5.65231	8.75258	-1.37995	16.8716	16.5943		29.2746	12.8712	1.68184	28.8284	13.4959	16.5229	2.93542	0.510015		21.6772	0.458658	4.31066	5.5689	7.03852	4.03684	56.6558	-0.89277		19.1716	38.6955	21.9986	23.1549	11.8657	18.8111	32.123	26.3507
8.86		67.1293	20.1909	5.79561	9.12077	-1.75238	17.2319	16.6692		28.9066	12.4878	1.35179	29.5281	13.6402	16.8059	3.13912	0.429669		21.2261	0.273721	4.63194	5.49622	7.26694	3.71606	55.7112	-0.99284		20.0045	37.8558	20.7161	24.2303	12.8937	19.1127	31.3206	25.2873
8.88		66.3587	20.3723	6.16903	9.68839	-2.10524	17.4873	16.9599		28.7156	12.3341	1.00823	29.8527	13.9836	17.0769	3.31944	0.404316		20.9197	0.066013	4.87536	5.21968	7.3588	3.58427	55.0614	-1.78553		20.8776	36.3069	20.15	24.8506	12.7297	18.9232	29.5907	23.7588
8.9		65.366	20.3563	6.63956	9.91331	-2.70623	17.3555	17.1888		28.8765	12.5629	0.879628	29.6909	14.1686	17.405	3.41999	0.424316		20.875	-0.16029	4.95053	5.03348	7.32983	3.61116	54.7177	-2.42278		21.5364	34.7405	19.9723	25.1896	11.3458	17.9169	28.1574	23.5952
8.92		64.6379	19.9014	7.05326	9.72589	-3.50339	16.8891	16.8743		29.1432	12.7886	0.887013	29.102	14.0851	17.2272	3.43027	0.31352		20.9285	-0.11637	5.1261	4.97997	7.34244	3.81936	55.0571	-2.39147		22.0647	33.9921	19.5532	25.408	9.77937	16.2401	27.8629	25.3852
8.94		64.4075	19.343	7.16564	9.29269	-4.30234	16.513	16.6277		29.3681	12.9825	1.08541	28.4563	13.9471	17.0594	3.39651	0.064948		21.0215	0.215999	5.46691	5.16032	7.41406	3.88761	55.7884	-1.9154		22.6172	34.3824	18.9122	25.086	8.96611	14.7797	28.6682	27.3393
8.96		64.6459	18.9789	7.21486	9.14199	-4.57501	16.5347	17.0095		29.4165	13.1611	1.21463	28.0395	14.5281	17.4025	3.35392	-0.07184		20.8189	0.671147	6.03189	5.24782	7.43309	3.76949	56.7467	-1.68229		23.0458	35.2536	18.4251	24.7939	9.2112	14.3201	29.4533	28.125
8.98		64.7105	19.0757	7.19665	9.2241	-4.36511	16.5901	17.9228		29.4624	13.1898	1.30644	27.9399	15.3024	18.4638	3.333	-0.06387		20.5003	0.738618	6.56722	5.20179	7.32547	3.49847	57.8124	-1.71858		23.0868	35.4062	18.9258	25.0924	10.0027	14.8914	29.9811	27.8706
9		64.4157	19.4471	7.2124	9.41793	-3.89875	16.4505	18.5216		29.4261	13.0128	1.25661	27.8046	15.8906	19.4231	3.23677	-0.03045		19.9975	0.748115	7.04996	4.86537	7.00861	3.42488	59.3028	-1.76143		22.6199	34.2903	20.3169	26.4054	10.9247	15.9094	30.3186	28.222
9.02		63.6928	20.048	7.03162	9.42728	-3.58051	16.2012	18.3788		29.2778	12.4534	1.09995	27.5996	15.7184	19.6012	2.96257	-0.26284		19.7369	0.79695	7.4564	4.60425	6.74119	3.68829	60.7801	-1.79206		22.0828	33.0229	21.8157	28.0798	11.8498	17.153	30.478	29.6967
9.04		62.9847	20.7454	6.70952	9.17448	-3.41831	16.2685	17.9584		28.9038	11.8844	0.899977	27.4637	15.3562	19.211	2.71374	-0.52257		19.6449	1.24924	8.03713	4.65423	6.64397	3.94813	61.3964	-2.31768		21.4037	32.7526	22.2712	29.6516	12.487	18.4439	29.8085	31.1353
9.06		62.2849	21.3363	6.36243	8.75833	-3.32972	16.3965	17.8065		28.611	11.2562	0.70526	27.7034	15.1446	18.8492	2.44353	-0.6092		19.966	1.52387	8.46339	4.93541	6.6989	4.09783	60.8572	-3.14234		20.6156	33.7798	21.1988	30.3831	12.343	19.5676	28.2771	31.2981
9.08		61.9136	21.4447	6.113	8.34701	-3.40088	16.4737	17.9764		28.2493	10.7894	0.671554	28.2777	15.2808	18.9865	2.34431	-0.44606		20.4345	1.68909	8.63096	5.27074	6.57935	3.99288	59.4087	-3.81055		19.5731	35.3837	19.5909	30.1248	11.2525	19.8936	26.7938	30.0881
9.1		61.8588	21.0509	5.96552	8.41297	-3.6129	16.4151	18.0613		28.0131	10.454	0.762314	28.8301	15.3208	19.3285	2.19374	-0.2801		20.9222	1.6342	8.34398	5.19913	6.20959	3.87468	57.861	-3.84857		18.8142	36.4012	18.0897	28.6117	9.78105	19.2013	26.3949	28.7039
9.12		62.4546	20.4843	5.90783	9.01239	-3.96926	16.7033	18.0688		27.6989	10.5498	0.969803	29.1547	15.2434	19.6866	1.97718	-0.13974		21.1051	1.57468	8.13322	5.14369	5.77542	3.63805	56.4883	-3.56052		18.4717	36.4843	17.8449	26.7246	9.09924	17.9306	26.9469	28.1457
9.14		63.5004	20.239	5.98996	9.98328	-4.24792	17.1015	18.4149		27.5597	10.9635	1.10347	29.0664	15.2015	20.1448	1.77846	-0.00415		20.9509	1.47171	8.00716	5.13396	5.50245	3.39704	55.6008	-3.08723		18.6775	35.4753	18.584	25.4339	9.20081	16.9476	27.5391	28.7085
9.16		64.8035	20.4833	6.20587	10.6635	-4.45908	17.3136	19.3816		27.2992	11.4941	1.13939	29.0312	15.452	20.7426	1.5953	0.152087		20.6868	1.27981	7.88446	5.49757	5.37883	3.2847	55.0189	-2.57374		19.2626	34.1599	20.1627	25.21	9.91831	16.7779	27.8269	29.9595
9.18		66.0487	21.2871	6.35276	10.778	-4.41673	17.0561	20.7472		26.9499	11.7116	1.13577	29.0407	15.6753	21.2746	1.64324	0.105964		20.4929	0.985665	7.70712	5.74984	5.26653	3.26628	54.8582	-2.08221		20.0972	32.5525	21.628	25.7581	10.3137	17.1932	28.04	30.6589
9.2		66.9971	22.4055	6.34705	10.5622	-4.33487	16.7267	21.7358		26.4134	11.6525	1.11282	29.5529	15.5543	21.2647	1.50292	-0.02541		20.4641	0.75216	7.72064	5.77478	5.00108	3.20779	55.1497	-1.6776		20.6807	31.3936	22.5629	26.7778	10.8242	17.8798	28.377	29.9579
9.22		67.5842	23.4442	6.23594	10.5793	-4.29633	16.8657	22.2576		25.9183	11.4101	1.1747	30.02	14.9222	20.8085	1.50292	-0.19591		20.4538	0.6457	8.10342	5.48874	4.69792	2.99877	56.2872	-1.46272		20.7303	31.405	22.7529	28.1631	11.4501	18.5462	28.1572	28.2312
9.24		67.5756	23.8452	6.10149	11.2044	-4.35767	17.5675	22.4675		25.5946	11.1083	1.05654	30.2088	14.4036	20.3856	1.62876	-0.23115		20.4425	0.784219	8.49692	5.26107	4.39344	2.86614	58.0726	-1.50112		20.3358	33.007	22.4363	29.2193	12.0315	19.1946	27.1991	27.1684
9.26		67.2619	23.4601	5.79954	12.284	-4.29402	18.3645	22.9643		25.505	10.5814	0.968324	29.7456	14.1464	20.3265	2.20657	-0.06623		20.4203	0.930576	8.74313	5.24238	4.25242	2.87434	59.5173	-2.32532		19.9885	34.9275	21.5954	28.986	11.7159	19.3141	25.8765	28.0219
9.28		66.7539	22.5546	5.37578	13.4771	-3.96257	18.7909	23.5384		25.4847	10.0133	0.89474	29.1482	14.2312	20.7063	2.72109	0.206451		20.486	0.950096	8.85224	5.47152	4.19099	2.93713	59.4911	-3.7338		19.3587	36.2375	20.471	27.4674	10.4865	18.6846	24.8148	29.7013
9.3		66.2806	21.8248	4.83142	14.548	-3.54488	18.6683	24.0143		25.325	9.64976	1.09924	28.9211	14.061	21.4149	2.91697	0.565422		20.549	0.749847	9.36188	5.54776	4.06515	2.93533	57.9473	-5.23971		18.1745	36.6859	18.8559	26.2529	9.18399	17.4075	24.2409	30.1968
9.32		65.7979	21.3919	4.35669	15.4266	-3.20613	18.5005	24.3724		25.1857	9.56206	1.54448	28.9083	13.6813	22.641	2.77333	0.580166		20.6554	0.403197	9.92881	5.26143	3.81193	2.90357	55.8044	-6.23373		16.6184	36.5285	17.7623	26.621	8.72848	16.1878	24.0684	28.3838
9.34		65.4262	21.3657	3.83937	16.3089	-2.98612	18.4767	24.9587		25.1069	9.6049	1.9811	28.8433	13.2985	23.8659	2.4862	0.517585		20.5075	0.008098	10.3632	4.75726	3.57629	2.83101	53.9475	-6.79303		15.532	35.6335	17.8223	28.6953	8.99738	15.3626	24.566	26.0955
9.36		65.4486	21.5374	3.47608	17.1142	-2.9522	18.6412	25.873		25.1594	9.74013	2.18235	28.5107	13.1551	24.516	2.2087	0.504308		20.1424	-0.30738	10.0635	4.4879	3.60514	2.74561	52.4224	-7.09482		15.1096	34.265	19.2981	31.2899	9.45578	14.9311	25.6244	25.5231
9.38		65.7953	21.9105	3.26774	17.7928	-3.0007	18.5731	26.6449		25.1402	10.0581	1.97041	28.2468	12.9711	24.1146	1.92589	0.828702		19.556	-0.52354	9.62525	4.70479	3.82012	2.60928	51.3632	-6.90142		14.9035	33.0939	21.0302	32.9795	9.51766	14.9879	26.7472	27.237
9.4		66.4242	22.4278	3.23326	18.1298	-3.05405	18.1005	26.917		25.0474	10.5493	1.48173	28.2258	12.6181	23.4977	1.80829	1.20462		19.1362	-0.54155	9.07882	5.09453	3.95306	2.62418	50.7279	-6.29083		14.696	32.3377	21.9597	33.0454	9.32887	15.5739	27.121	29.4981
9.42		66.8803	22.9389	3.20179	18.2326	-2.76833	17.483	26.7763		24.9819	10.9521	1.17473	28.3889	12.1427	23.4661	1.79309	1.43035		18.9045	-0.60128	8.81631	5.23882	3.9082	2.7864	50.341	-5.38602		14.8226	31.9025	21.6966	31.6355	8.77367	16.634	26.4109	30.2799
9.44		67.0368	23.5794	3.24656	18.1633	-2.1452	16.9319	26.5656		24.8959	11.2305	1.12724	28.601	11.8247	24.2107	1.76029	1.39312		18.7794	-0.56339	8.62588	5.01476	3.80716	3.10892	49.9885	-4.74876		15.3418	31.9662	20.489	30.1146	7.93302	17.188	25.2679	29.1211
9.46		66.5177	24.172	3.39278	17.9309	-1.50519	16.7456	26.3834		24.8955	11.2518	1.235	28.5888	11.7174	25.2444	1.57367	1.23373		18.7049	-0.58148	8.66831	4.67218	3.61985	3.25636	49.8721	-4.03147		15.8713	33.0854	19.0219	29.3359	6.85125	16.8396	24.1099	26.951
9.48		65.457	24.7045	3.62794	17.5558	-1.12921	16.7943	26.0616		24.9561	11.1169	0.835765	28.4227	11.8137	26.098	1.27456	1.04586		18.6609	-0.44927	8.8145	4.56702	3.44157	3.05186	50.6658	-2.88934		16.185	34.8175	18.1378	29.5239	6.04232	15.8572	23.2403	25.3915
9.5		64.2056	25.0047	3.70728	17.2092	-1.24411	17.1052	25.4584		25.0627	10.7687	0.085065	28.0471	12.0601	26.8125	0.975386	1.05473		18.7166	-0.25245	9.00505	4.6107	3.28301	2.5823	52.4289	-1.25866		16.5268	35.9013	18.0087	30.2522	6.06362	15.2897	22.2932	25.258
9.52		63.2977	25.2791	3.63942	17.0728	-1.54908	17.3974	24.7211		25.0033	10.4086	-0.66281	27.8243	12.2769	27.0073	0.741148	1.20244		18.7158	0.018546	9.0384	4.63288	3.49143	2.31735	54.673	0.421563		17.0445	35.3099	18.2201	31.3581	7.19223	15.3257	21.7136	26.5965
9.54		62.979	25.33	3.48593	17.138	-1.94442	17.4024	24.0629		24.8972	10.0695	-0.84182	27.7876	12.2923	26.7344	0.663004	1.27645		18.7089	0.193935	8.7879	4.41104	3.80333	2.56352	56.5533	1.77129		17.3204	33.4028	18.3722	32.876	9.26543	15.2935	21.7277	28.1418
9.56		62.9468	25.1318	3.49927	17.2858	-2.0805	17.0118	23.7354		24.7927	9.92871	-0.79566	28.2411	12.3788	25.8747	0.770822	1.05522		18.606	0.166963	8.30171	4.29004	4.07881	2.99684	57.903	2.78232		17.0965	31.3392	18.6906	34.2717	11.7398	14.5664	22.2178	28.4267
9.58		62.9472	24.4926	3.59575	17.2683	-2.12385	16.6242	23.6956		25.001	9.87991	-0.75463	28.7207	12.5635	25.0312	1.01303	0.495721		18.3097	0.048701	7.9329	4.37893	4.07776	3.37127	58.5371	3.00039		16.5725	29.865	19.8501	35.012	13.7495	13.816	22.7263	26.8125
9.6		62.7785	23.9009	3.63176	16.9139	-2.24635	16.5648	23.7837		25.2218	10.0424	-0.75348	29.1083	12.9524	24.4402	1.27898	0.024347		17.7662	0.11371	7.9102	4.62838	3.93058	3.46533	58.5963	1.87182		16.0297	29.1	21.702	34.5463	14.8504	13.8005	22.9339	24.4005
9.62		62.3604	23.4893	3.44458	16.0463	-2.77393	17.0064	23.6984		25.4072	10.3272	-0.81798	29.1169	13.1209	24.1573	1.32545	-0.20793		17.0554	0.406506	8.01534	4.74543	3.77643	3.67944	57.5305	-0.29286		15.396	28.7021	23.2599	33.4139	15.0076	14.693	23.3012	23.0929
9.64		61.6143	23.3202	3.07145	15.0171	-3.55375	17.475	23.3453		25.3761	10.7796	-0.82915	29.1068	13.1971	24.1424	1.1219	0.054815		16.5407	0.716948	8.00875	4.60888	3.64062	3.89223	55.9068	-2.58852		14.3445	28.4937	23.4907	32.1548	14.8	15.7952	23.5818	23.5973
9.66		60.5532	23.1824	2.77735	14.2744	-4.3077	17.8033	22.7445		25.2516	11.0602	-1.08363	29.2034	13.2898	24.217	0.700899	0.486657		16.3992	0.783906	7.84733	4.52328	3.71235	4.15997	53.9406	-4.21377		13.2989	28.488	22.1694	31.3781	14.4914	16.5602	23.4532	25.2306
9.68		59.5613	23.0227	2.54916	14.071	-4.74732	17.6406	22.2913		25.0661	11.0213	-1.12448	29.3831	13.4114	24.5132	0.342562	0.969825		16.6342	0.555979	7.94004	4.46803	3.70171	4.37388	52.1345	-5.39557		12.4611	28.8732	20.3936	31.3626	13.9885	16.9121	22.4126	26.4778
9.7		58.7533	22.9875	2.50564	14.192	-4.95228	17.2055	22.2134		24.7609	10.6158	-1.2332	29.354	13.5092	24.8806	0.022111	1.20803		16.9592	0.359188	8.21595	4.52573	3.78866	4.73866	50.2486	-6.15446		12.1349	30.0479	18.8209	32.2561	13.0646	16.702	20.9259	26.402
9.72		58.0907	22.8842	2.44812	14.2974	-5.17293	16.7384	22.5179		24.4337	10.1697	-1.21387	28.9294	13.2585	24.8728	-0.22055	1.29335		17.1435	0.207201	8.56518	4.37885	3.66491	5.19247	48.4736	-6.46603		12.0655	31.9423	18.0582	33.5809	12.1309	16.2454	19.7834	25.1969
9.74		57.3682	22.7152	2.5034	14.0382	-5.64047	16.6735	22.7032		24.4267	9.84506	-1.26671	28.3006	12.8652	24.4195	-0.45125	1.29159		17.0641	0.150223	8.71257	4.20645	3.68514	5.55902	47.3524	-6.05568		12.3439	33.8169	17.5766	34.5225	11.4814	15.7914	19.3328	23.9161
9.76		56.8713	22.3421	2.51688	13.4348	-6.3469	16.8963	22.4716		24.8367	9.6527	-1.03258	27.8471	12.5511	23.5455	-0.53739	1.15908		16.7165	0.046723	8.77686	4.02225	3.72409	5.67573	47.2109	-5.0493		12.9539	34.2426	17.1912	34.7091	11.229	15.7357	19.3445	23.8275
9.78		56.7978	21.9617	2.53958	12.6977	-6.78542	17.1788	21.9966		25.302	9.53656	-0.71005	27.7404	12.6883	22.9476	-0.54158	0.770327		16.2249	-0.17514	8.99633	4.0069	3.80663	5.61546	48.1255	-3.51428		13.5465	33.044	16.8392	34.6402	10.5891	16.1436	19.5836	24.9978
9.8		57.1893	21.5171	2.53344	12.4528	-6.58677	17.1655	21.7749		25.5005	9.54772	-0.24965	27.6731	12.9905	22.5588	-0.47539	0.104507		15.8639	-0.37751	9.39662	3.94788	3.79072	5.63873	49.4375	-1.83532		13.8956	31.0559	16.9538	34.6037	9.40827	16.3495	19.9549	26.8705
9.82		57.5351	21.0349	2.53868	12.7262	-5.6849	16.9178	21.9362		25.3443	9.79736	0.04273	27.5128	13.0631	22.2388	-0.30688	-0.4824		15.7192	-0.70841	9.80357	3.9481	3.50759	5.73657	50.8775	-0.726		14.0634	29.5847	17.829	34.7277	7.69578	16.0766	20.4895	28.0169
9.84		57.617	20.5964	2.57945	13.0297	-4.73326	16.4412	22.0572		25.1119	10.0748	0.45912	27.4715	12.9298	21.7863	-0.09331	-0.6124		15.677	-0.8376	9.80907	3.90932	3.18329	5.87663	52.289	-0.60685		14.2819	29.1426	19.2933	35.1094	5.79737	14.9795	20.5126	27.7126
9.86		57.358	20.42	2.51994	12.9101	-3.97774	16.0266	21.9297		24.6167	10.2229	0.805576	27.6664	13.1433	21.5077	0.131454	-0.40629		15.5843	-0.96746	9.49752	3.97197	2.94652	5.72159	53.5681	-1.3673		14.5555	29.6415	20.7065	36.0981	4.21391	14.4994	19.8132	25.8044
9.88		56.9007	20.5732	2.44825	12.3428	-3.41531	15.8141	21.4877		24.0619	10.032	1.33548	27.8448	13.7383	21.6215	0.144991	-0.10058		15.4897	-0.96354	9.17201	4.0029	2.95425	5.47071	54.4102	-2.39737		14.6836	30.9096	21.4172	37.0729	3.57136	15.0412	18.5286	23.6783
9.9		56.3516	20.8532	2.28058	11.7968	-2.7324	15.9026	21.2326		23.5299	9.75384	1.73299	27.6547	14.3953	22.0704	0.116697	-0.1077		15.6787	-1.15288	9.16517	4.03602	3.00021	5.24122	54.5558	-3.43725		14.7788	32.1915	20.8853	37.0951	4.23002	16.7381	17.8563	22.8722
9.92		55.8681	21.0639	2.12233	11.3239	-2.23894	16.0866	20.8874		23.2681	9.3264	2.09015	27.5922	14.5933	22.2619	0.078632	-0.1992		16.0955	-1.35607	9.25126	3.9581	2.82321	5.21163	54.1855	-4.21975		14.969	32.939	19.6668	35.8866	5.44996	18.2368	18.1368	23.7127
9.94		55.668	21.0122	1.81145	10.9315	-2.03897	16.1132	20.5151		23.1936	8.94459	2.30053	27.9746	14.7223	21.9901	0.108451	-0.34042		16.6169	-1.49597	9.30158	3.71206	2.48046	5.21106	53.7001	-4.48352		15.0013	32.5983	18.2811	34.6428	6.20891	19.0584	19.2295	24.8905
9.96		55.8333	20.7209	1.57767	10.6261	-2.17066	15.8544	19.8178		23.1886	8.42567	2.45119	28.7888	14.9412	21.2476	0.106622	-0.30802		17.1275	-1.41034	9.18972	3.37817	2.14525	5.07527	53.0584	-3.95712		14.4853	32.0134	17.5333	34.2654	5.95464	19.0933	20.1678	24.9252
9.98		56.3907	20.1947	1.44728	10.482	-2.22826	15.3439	19.1536		23.2497	8.06278	2.53037	29.4061	15.3653	20.5952	0.046774	-0.20143		17.6276	-1.14236	9.16344	3.16039	2.08498	5.02087	52.4479	-3.06245		13.6235	31.4498	17.5099	35.0474	5.05439	18.3874	20.9602	24.0265
10		57.2614	19.641	1.59464	10.5305	-2.18272	14.8045	18.628		23.312	7.70946	2.41098	29.6304	15.4574	20.0832	-0.0253	0.004302		18.0992	-0.87273	9.18821	3.17176	2.15411	5.05103	51.3318	-2.2314		12.9678	31.0078	18.4538	36.3781	4.13457	16.8309	21.6634	23.5684

## Sheet: Figure 5g
	mouse→	1#	1#	1#	1#	1#	1#	1#	1#	1#	1#		2#	2#	2#	2#	2#	2#	2#	2#	2#	2#		3#	3#	3#	3#	3#	3#	3#	3#	3#	3#		4#	4#	4#	4#	4#	4#	4#	4#	4#	4#
Time (s)		trial 1	trial 2	trial 3	trial 4	trial 5	trial 6	trial 7	trial 8	trial 9	trial 10		trial 1	trial 2	trial 3	trial 4	trial 5	trial 6	trial 7	trial 8	trial 9	trial 10		trial 1	trial 2	trial 3	trial 4	trial 5	trial 6	trial 7	trial 8	trial 9	trial 10		trial 1	trial 2	trial 3	trial 4	trial 5	trial 6	trial 7	trial 8	trial 9	trial 10
-2		3.6541	0.162987	-1.34048	-0.69261	0.254083	0.01559	-0.65993	0.230776	-2.06437	1.44544		1.17087	2.39897	1.03206	1.19324	-0.0115	0.516637	-0.2849	-1.35387	2.08414	0.022148		-0.67682	4.91432	-2.41536	-0.95685	1.55325	1.19034	1.31576	0.657737	0.73905	-2.29157		-1.07079	1.76148	-2.65675	3.05302	-0.02017	-2.54988	-3.89235	2.5188	0.041818	3.42779
-1.98		3.76745	0.233316	-1.44659	-0.36579	0.429622	0.144276	-0.76752	0.275142	-2.12159	1.38752		1.60597	2.41629	1.08554	1.34421	0.75819	0.538682	-0.11057	-1.51846	2.10658	-0.02226		-0.62504	5.0205	-2.44871	-0.70357	1.86351	0.68467	1.37611	0.526737	0.188195	-2.89951		-1.46681	1.52445	-2.88957	2.72134	-0.1017	-2.42651	-3.92521	2.76969	0.188716	2.78592
-1.96		3.82072	0.145064	-1.51997	-0.04587	0.600227	0.078843	-0.41095	0.266105	-2.04413	1.56121		1.8223	2.1721	1.55784	1.41983	1.49938	0.468512	0.087632	-1.63494	1.73596	0.166935		-0.64766	5.00444	-2.50018	-0.46546	1.92726	0.414355	1.67222	0.326827	-0.3486	-2.89868		-1.5937	0.98483	-2.70913	2.12649	-0.19236	-1.97991	-3.58813	2.87635	-0.02016	2.25727
-1.94		3.89012	-0.12078	-1.76692	-0.17836	0.517943	-0.17637	-0.12996	0.25038	-1.92269	1.70597		1.97319	2.06809	2.21331	1.30562	1.81977	0.641116	0.117979	-1.23245	1.21823	0.69366		-0.49399	5.03051	-2.56975	-0.1826	1.99964	0.250974	1.88985	0.6108	-0.46411	-2.50976		-1.69907	0.462814	-2.59466	1.4631	-0.31111	-1.16173	-2.95269	2.66376	-0.13237	1.86047
-1.92		3.54964	-0.40944	-2.02788	-0.37307	0.263533	-0.54839	0.399017	0.023709	-1.93943	1.81079		1.69874	1.84882	2.8635	0.93111	1.71785	0.835491	0.035303	-1.11713	0.763541	1.09337		-0.21779	5.18196	-2.64567	0.001326	2.09176	0.299098	1.85984	0.518732	-0.02967	-2.17525		-1.18226	-0.20545	-2.33131	0.912305	-0.20867	-0.53094	-2.34486	2.42747	-0.58669	1.94033
-1.9		3.41096	-0.62069	-2.12907	-0.51926	0.279207	-0.85791	0.789686	-0.2644	-1.82647	1.61499		1.51133	1.89289	2.55022	0.44085	1.75205	0.960659	0.134726	-0.86808	0.72925	1.43101		0.423098	5.31473	-2.70566	0.301271	2.28526	0.340272	1.78434	0.57593	0.655588	-2.18743		-0.81763	-0.86282	-2.05887	0.873018	-0.37647	-0.182	-2.03988	2.25561	-1.08535	1.97504
-1.88		3.23881	-0.5654	-2.30803	-0.53428	0.240865	-1.07301	0.994502	-0.50228	-1.59913	1.50004		1.36569	1.75068	1.64487	0.236198	1.9904	0.969005	0.155126	-1.10712	0.866647	1.45671		0.830135	5.34074	-2.8102	0.633514	2.40655	0.352841	1.77522	0.433386	0.903294	-2.37785		-0.52755	-1.36083	-1.23962	1.25645	-0.52941	-0.05343	-2.07872	2.06542	-1.3791	1.66067
-1.86		3.40342	-0.46193	-2.08981	-0.4356	-0.03338	-1.17683	0.677582	-0.55406	-1.21307	1.30361		1.30976	1.54521	0.791361	0.424852	2.08543	0.929115	0.210387	-0.97526	0.926902	1.53901		1.30141	5.21051	-3.02653	1.20081	2.60669	0.6136	1.5821	0.86406	0.715962	-2.6453		-0.64041	-1.4169	-0.30417	1.40578	-0.70072	0.06577	-2.13013	1.64518	-1.46207	1.28288
-1.84		3.53247	-0.22278	-1.69175	-0.43235	-0.80331	-1.06052	0.481556	-1.01048	-0.96514	1.20596		1.23633	1.01367	0.857883	0.723659	2.34265	1.00004	0.134528	-0.88779	0.956125	1.44923		1.53454	5.01251	-3.2852	1.79161	2.82082	0.666892	1.29805	1.22065	0.196776	-2.48216		-0.75259	-1.17612	0.230797	1.38749	-0.35516	0.189238	-2.05467	1.35758	-1.40007	1.06825
-1.82		4.08983	-0.00275	-1.0287	-0.4682	-1.2843	-0.89768	0.50399	-1.43915	-0.72973	0.910386		1.18869	0.450947	1.49988	0.785077	2.5211	0.901495	0.20303	-0.70899	1.01668	1.41922		1.81687	4.76687	-3.49191	2.3366	2.99846	0.718113	0.800834	1.34882	0.359906	-2.13385		-1.05979	-0.70455	0.200372	1.37103	0.12916	0.497794	-1.92807	1.28529	-1.62836	0.989597
-1.8		4.62692	-0.04091	-0.71524	-0.6781	-1.20235	-0.80624	0.814056	-1.85596	-0.46667	0.84392		1.31368	0.153161	1.96753	0.926854	2.50453	0.708658	0.418175	-0.82805	1.2702	1.42025		2.04728	4.42515	-3.36415	2.66423	3.08871	0.583397	0.710216	1.14267	0.64184	-1.88939		-1.32764	-0.08668	-0.26734	1.81214	0.643285	1.12807	-1.51937	1.30259	-1.7855	0.939037
-1.78		4.79447	-0.20086	-0.71662	-0.85065	-0.71914	-0.80135	0.889912	-1.87365	-0.05249	0.825178		1.43389	0.073306	1.79242	1.11371	1.72212	0.448663	0.674766	-0.9831	1.39526	1.49324		2.17072	4.05999	-2.94583	2.86904	3.06534	0.504556	0.646145	0.76774	1.08415	-2.06679		-1.65181	0.412712	-0.37169	2.40351	0.576112	2.03181	-1.06673	1.099	-2.06879	0.894899
-1.76		4.06701	-0.5366	-0.96409	-1.01767	-0.24277	-0.89602	0.742627	-1.62527	0.234424	1.07972		1.42117	0.274338	1.31137	1.85664	0.81599	0.427404	0.875466	-0.94756	1.37423	1.8172		2.01871	3.81625	-2.19797	3.03847	3.01213	0.721783	0.838856	0.938171	0.879234	-2.47572		-1.6334	0.719005	-0.37905	2.80904	0.345998	2.72115	-0.3776	0.866873	-2.00488	1.07758
-1.74		2.96646	-0.65659	-1.23828	-0.97401	-0.00507	-1.02254	0.512546	-1.66211	0.462344	1.14875		1.1828	0.267865	0.63234	2.15342	0.381805	0.311544	0.894012	-0.6333	1.18779	2.04809		1.38155	3.68053	-1.47462	3.11298	2.77813	0.897119	0.961846	0.816957	0.608346	-2.63953		-1.54697	0.477495	-0.11839	2.79999	-0.14075	2.94004	0.082739	1.07293	-1.80753	1.39268
-1.72		1.9754	-0.82396	-1.32637	-0.83089	0.140678	-1.12565	0.351915	-1.71802	0.573071	1.24825		1.0317	0.098808	0.549194	2.53187	0.429335	0.244291	0.902161	-0.25083	1.0526	2.22948		1.09084	3.61839	-0.84864	3.02228	2.52976	1.35202	0.966501	0.711468	0.235437	-2.82703		-1.18862	0.31872	0.224853	2.29769	-0.04314	2.44067	0.546163	1.27085	-1.22622	1.3099
-1.7		1.6464	-0.69659	-1.394	-0.62256	0.161494	-1.15607	0.247091	-2.21667	0.782208	1.19685		1.05762	-0.20451	0.665561	2.02544	0.583857	0.062443	0.744724	0.001514	0.865103	2.21796		1.07138	3.3408	-0.47597	2.83979	2.33333	1.26059	0.992961	0.318419	-0.3377	-2.97971		-0.99067	0.047452	0.630962	1.47285	-0.11205	1.78638	0.916376	1.51287	-1.00736	0.955082
-1.68		1.69333	-0.59537	-1.35037	-0.37328	-0.01783	-1.0944	0.165445	-2.22463	0.934417	1.2841		1.28966	-0.30718	1.17774	1.59063	0.362782	0.125051	0.601264	-0.2043	0.628357	2.07783		1.40925	2.90782	-0.16907	2.94273	2.19244	1.2044	0.674229	0.368349	-0.66887	-3.12703		-0.93134	0.007994	0.988184	0.751984	0.326155	0.926261	1.1959	1.29582	-0.92841	0.423107
-1.66		2.1155	-0.32595	-1.57178	-0.25873	-0.14947	-1.05851	0.07071	-2.20163	0.957151	1.28957		1.38559	-0.10081	0.881028	1.13542	0.349331	0.01246	0.487809	-0.5457	0.299046	1.7996		1.10823	2.50155	-0.01989	3.15114	2.0165	0.78869	0.508345	0.577379	-0.72526	-3.28433		-1.18224	-0.29488	0.824949	0.464387	0.472619	0.416777	1.24098	1.23927	-1.08048	0.20802
-1.64		2.07193	-0.43426	-1.68996	-0.16605	-0.05312	-1.13635	0.219932	-2.0876	0.920999	1.38863		1.30527	0.134736	0.70255	1.08454	0.577847	-0.02902	0.5818	-0.98211	0.148658	1.087		0.796564	2.2657	0.098892	3.29116	1.75715	0.653625	0.010434	0.619756	0.062019	-3.63077		-1.49627	-0.41439	-0.02291	0.256808	0.480567	0.010996	0.962938	0.888879	-0.84639	0.262361
-1.62		2.00108	-0.46834	-1.72824	-0.32626	0.330684	-1.32434	0.40438	-2.43158	0.772579	1.40158		0.978773	0.234866	0.324052	1.2256	1.20536	-0.11224	0.611787	-1.09776	0.229201	0.447057		0.610046	2.20281	0.111578	2.95826	1.70094	0.512245	-0.14688	0.392696	0.613585	-3.80987		-1.82161	-0.61098	-1.06445	-0.09703	-0.00585	0.036482	0.500209	0.602913	-0.62976	0.216236
-1.6		1.71124	-0.66654	-1.54093	-0.67094	0.775142	-1.57018	0.491794	-2.79033	0.781883	1.36647		0.634537	0.23701	0.773642	1.23517	1.73419	-0.06742	0.554367	-1.15105	0.42849	-0.02684		0.946407	2.0742	0.152395	2.64099	1.69231	0.454606	-0.32787	0.222858	0.616263	-3.84189		-1.96524	-0.47173	-1.88568	-0.52643	-0.45148	0.232955	0.05093	0.456532	-0.26799	0.374462
-1.58		1.81325	-0.5719	-1.36253	-1.0282	0.702203	-1.64009	0.378328	-2.82116	0.732707	1.23019		0.277723	0.220139	0.561301	1.26868	2.1193	-0.03089	0.462589	-0.99076	0.632474	0.097919		1.33588	2.04242	0.1782	2.21659	1.7849	0.466253	-0.38612	0.206112	-0.06951	-3.54316		-1.94436	-0.43535	-1.77579	-0.47866	-0.26547	0.58153	-0.11244	0.65892	0.056189	0.459125
-1.56		1.99188	-0.63923	-1.26033	-1.24848	0.415404	-1.60508	0.237151	-2.80438	0.822647	1.13259		-0.09997	0.258813	0.392044	1.10322	2.23814	0.004001	0.29452	-0.7054	0.65928	0.259632		1.74073	1.90597	0.268213	1.87626	1.63467	0.351508	-0.42635	0.513791	-0.73239	-3.56541		-1.63721	-0.13511	-1.41124	-0.00891	0.126841	0.629662	0.103771	0.766329	0.569199	0.72041
-1.54		2.22298	-0.50237	-1.30282	-1.02854	0.090159	-1.49983	0.591744	-2.81329	0.817247	1.13599		-0.48143	0.293073	-0.03365	1.01552	2.20934	-0.04996	0.174751	-0.29805	0.7261	0.60087		2.16584	1.76614	0.412202	1.28692	1.44924	0.243428	-0.2706	0.612701	-1.02371	-3.67983		-1.32919	0.155072	-0.78546	0.361564	0.369374	0.658234	0.533539	0.592263	0.979027	0.399766
-1.52		2.74172	-0.44873	-1.26823	-0.78882	0.116012	-1.49354	0.942335	-3.21699	0.897929	1.11593		-0.76738	0.499835	0.179115	0.841439	2.16199	-0.25649	-0.12947	0.005316	0.781224	0.649249		2.4729	1.3635	0.559208	0.949454	1.21929	-0.02117	0.439098	0.6575	-1.05178	-3.96631		-1.17862	0.498299	-0.51155	0.165826	0.362861	0.46591	0.898016	0.184545	1.24954	-0.12314
-1.5		3.07551	-0.19852	-1.12982	-0.56404	0.089742	-1.51672	1.41346	-3.36632	0.96094	0.937398		-0.87091	0.807359	0.18128	0.921197	2.50567	-0.47482	-0.08024	0.189087	0.909951	0.817773		2.65917	1.081	0.559711	0.706764	1.11682	-0.12303	1.11361	0.483743	-0.9595	-4.05716		-1.5041	0.682817	-0.34361	-0.16501	0.362447	0.48549	0.977495	0.219709	1.3405	-0.63486
-1.48		3.18832	-0.09464	-0.8276	-0.62761	-0.17624	-1.43512	1.25713	-3.25065	1.01802	0.753361		-0.93096	1.0509	0.075257	0.630275	2.79595	-0.48821	0.012421	0.086121	0.891816	0.675571		2.426	0.811179	0.353779	0.783466	1.07522	-0.19242	1.50601	0.613152	-0.53686	-3.73648		-1.86441	0.562841	-0.36776	-0.06378	0.629597	0.161258	0.939537	0.45473	1.10858	-0.76293
-1.46		2.64384	0.109763	-0.52179	-0.65212	-0.26702	-1.47746	1.21943	-2.78699	1.00842	0.636774		-0.97558	1.13058	-0.01128	0.784877	2.96203	-0.25811	0.420099	-0.02683	0.876799	0.828313		1.92969	0.706157	0.109657	0.715018	0.95221	-0.03043	1.00498	0.993541	0.194808	-3.32303		-1.99874	0.259401	-0.5715	0.702843	0.532506	-0.16097	0.83479	0.782474	0.844664	-0.32013
-1.44		1.97262	0.065285	-0.07623	-0.4358	-0.13272	-1.33283	1.10318	-2.11848	0.949249	0.623676		-0.91605	1.01331	0.269798	0.528235	2.58518	-0.01335	0.498674	-0.22116	0.749085	1.02451		1.23298	0.583348	0.012682	0.705587	0.782142	0.160917	0.255611	1.44498	0.942832	-3.32899		-1.59955	-0.20709	-0.59714	1.53631	0.594851	-0.31902	0.983666	0.659034	0.433555	0.274771
-1.42		1.36204	-0.12791	0.336764	0.053939	0.135516	-1.09108	1.32858	-1.76382	0.857293	0.617193		-0.73762	0.953562	0.709873	0.500383	2.1853	0.238716	0.400582	-0.10843	0.893531	1.35622		0.891677	0.550429	0.152817	0.577488	0.716902	0.446322	-0.6735	1.91558	1.00418	-3.52909		-1.36874	-0.3071	-0.82492	2.28833	0.427854	-0.33143	1.21841	0.139529	0.345639	1.08573
-1.4		1.07794	-0.6962	0.669969	0.633385	0.089597	-0.42179	1.61061	-1.31747	0.725454	0.490914		-0.45724	0.8938	1.22187	-0.25772	1.82359	0.513081	0.090546	-0.08467	0.953302	1.28755		0.942601	0.643368	0.420824	0.589551	0.79358	0.619464	-1.02755	2.16333	0.499024	-3.42338		-1.19809	-0.17938	-0.53508	2.70883	0.673505	-0.13518	1.29554	-0.38743	0.016964	1.31591
-1.38		1.06095	-1.41573	0.623852	0.735389	-0.04756	0.155711	1.9525	-0.96968	0.529619	0.40933		-0.3376	0.839013	1.64176	-0.75569	1.93983	0.789337	0.09686	-0.0305	1.39236	0.906539		1.14216	0.840903	0.687774	0.558502	0.973301	0.779402	-1.14718	2.33447	-0.10609	-2.63815		-1.16144	0.009201	-0.51402	2.69271	0.546609	-0.46973	0.879374	-0.80366	-0.21971	0.943545
-1.36		1.19844	-1.89981	0.44225	0.580738	-0.29256	0.347498	2.24315	-0.34688	0.39311	0.268152		-0.36993	0.72728	1.95334	-1.20236	2.36772	0.690971	0.155251	-0.0863	1.45019	0.474542		1.27943	1.07739	0.806098	0.524944	1.00841	0.970629	-0.80814	2.12796	-0.30643	-2.028		-0.7116	-0.02233	-0.26467	2.00896	0.466326	-0.59631	0.091278	-0.69422	-0.51363	0.345982
-1.34		1.20202	-1.94254	0.372784	0.149796	-0.48298	0.322717	2.21859	0.211354	0.278652	0.217594		-0.48476	0.633119	1.75415	-1.06193	2.92208	0.234134	0.133413	0.014516	1.58152	0.244626		1.34191	1.19473	0.76346	0.464648	0.895028	1.09407	-0.47646	1.82803	-0.21392	-1.34116		-0.23393	-0.01042	-0.57986	1.37446	0.259754	-1.07705	-0.4485	-0.2966	-0.45622	0.018624
-1.32		1.22355	-1.44838	0.304885	0.024865	-0.71145	0.252905	1.63892	0.53591	0.212698	0.213155		-0.55275	0.827299	1.46973	-0.90898	3.14885	-0.41041	-0.26218	0.381152	1.38282	0.014266		1.39611	1.07956	0.603465	0.442579	0.645879	1.05909	-0.02618	1.64308	0.044052	-0.82652		0.098603	0.244193	-0.70007	0.976665	0.104349	-1.12073	-0.69123	0.109906	-0.52107	0.34082
-1.3		1.26166	-0.87062	0.283551	-0.12274	-0.82142	0.502419	0.936737	0.703083	0.070592	0.255394		-0.49773	1.05612	1.23488	-0.89441	3.24411	-0.58749	-0.45334	0.714537	1.19393	-0.13139		1.22084	0.783554	0.633356	0.495164	0.401153	0.700294	0.389297	1.67966	0.264332	0.102108		0.323382	0.568679	-0.92028	0.998979	0.123916	-1.23874	-0.7263	0.193233	-0.7996	0.60591
-1.28		1.34149	-0.33656	0.058899	-0.15909	-1.05718	0.642826	0.293809	0.532213	-0.1082	0.404307		-0.61456	1.29124	1.47347	-1.60575	3.32715	-0.41053	-0.30109	0.814292	0.774565	-0.40027		0.863766	0.495548	0.857518	0.492502	0.351306	0.277466	0.650345	1.54426	0.481436	0.38392		0.436165	0.724645	-0.92038	0.921436	-0.20254	-1.106	-0.88604	-0.25024	-1.16363	0.555689
-1.26		1.18493	-0.01826	-0.15906	-0.26662	-1.37371	0.720249	0.16685	0.457378	-0.17672	0.423171		-0.88961	1.28206	1.79082	-2.22073	3.53626	-0.04581	0.074518	0.495583	0.215743	-0.20103		0.379846	0.333186	1.13841	0.36981	0.391893	-0.16412	0.770411	1.05943	0.584097	0.431753		0.660965	0.396341	-1.05359	1.10304	-0.02878	-1.07291	-0.80024	-0.35656	-1.02473	0.275207
-1.24		0.980381	0.003884	-0.55336	0.079098	-1.6318	0.651527	0.126687	0.232716	-0.02633	0.447641		-1.13011	1.2668	1.95719	-2.49194	3.61807	-0.13357	0.31778	0.083501	0.010949	-0.02559		-0.07899	0.377723	1.31149	0.157299	0.291052	-0.57141	0.580536	0.278703	0.633378	0.259134		0.473849	-0.07296	-1.21182	1.27768	-0.26008	-1.09453	-0.31848	-0.36312	-0.58696	0.27688
-1.22		0.842884	-0.16774	-0.93767	0.458549	-1.44386	0.511845	0.311348	0.394731	0.253253	0.320753		-1.24447	1.30255	1.85408	-1.96683	3.68982	-0.52908	0.299755	-0.0954	0.096575	0.510978		-0.33658	0.380258	1.25055	-0.04748	-0.02978	-1.11019	0.429961	-0.02178	0.629253	0.800365		0.288515	-0.4666	-1.35535	1.4155	-0.01101	-1.01819	0.559221	-0.07597	-0.1438	0.614999
-1.2		0.859542	-0.41411	-1.03384	0.703378	-1.02852	0.339754	0.41913	0.23922	0.311501	0.336661		-1.06472	1.27538	1.67774	-1.53065	3.37377	-0.84088	0.366439	-0.39207	0.320768	0.505404		-0.21664	0.332866	1.16249	-0.12677	-0.46197	-1.1935	0.310263	0.213191	0.465839	1.73081		0.149484	-0.46447	-1.19993	1.3417	-0.63393	-1.09312	1.37072	-0.33647	-0.12189	0.734323
-1.18		0.720137	-0.22387	-0.71996	0.273865	-0.39826	0.10416	0.70838	0.334069	0.11832	0.338692		-0.97877	1.20942	1.39925	-1.33865	2.88013	-0.60537	0.156079	-0.50786	0.383143	0.539496		0.11459	0.092096	0.934663	-0.15069	-0.73735	-0.76713	0.479958	0.883063	0.084988	2.39695		0.496803	-0.34568	-0.85142	1.07353	-0.82507	-1.10765	1.78873	-0.80432	-0.14399	0.452702
-1.16		0.236066	0.105538	-0.38405	-0.17096	-0.00434	0.148923	0.587274	0.160232	0.010154	0.454525		-0.84442	1.08809	1.29352	-1.56693	2.16088	-0.04903	-0.01553	-0.54348	0.425902	0.29893		0.104421	-0.10004	0.778149	-0.28281	-0.96759	0.22809	0.789812	1.4349	-0.57085	2.50062		0.982264	-0.46862	-0.40781	0.696265	-1.1605	-1.22809	1.81326	-1.4202	-0.39634	0.067124
-1.14		-0.46686	0.417475	-0.18462	-0.22807	0.468838	0.4902	0.655702	0.247025	0.233751	0.581364		-0.7608	1.19268	1.10366	-2.00625	2.00402	0.40991	-0.41184	-0.03126	0.494811	0.416195		-0.19111	-0.16323	0.607278	-0.39953	-1.13549	0.881884	1.05311	1.5378	-0.88576	2.07993		1.38562	-0.6475	-0.20486	0.581732	-0.80981	-1.17508	1.62232	-1.79286	-0.83455	-0.08601
-1.12		-1.24956	0.300033	-0.30491	0.104824	0.590798	1.04933	0.593638	0.062507	0.712592	0.683307		-0.76778	1.19508	0.868654	-2.50731	2.11892	0.49783	-0.28103	0.596146	0.408094	0.210496		-0.19856	-0.16857	0.437504	-0.68701	-1.28445	0.942558	1.28504	1.46966	-0.71336	1.65297		1.60234	-0.89857	0.184882	0.498514	-0.88311	-1.32493	1.28776	-1.7414	-1.32251	-0.24099
-1.1		-1.53825	0.13834	-0.53952	0.348948	0.773435	1.3655	0.847472	-0.30772	0.950998	0.726616		-0.92678	1.12357	0.249192	-2.82689	2.27196	0.306049	-0.26619	1.11809	0.209973	0.144471		0.286684	-0.19808	0.240506	-0.83018	-1.40073	0.709624	1.22582	1.45973	-0.03109	1.27252		1.65316	-0.97525	0.449543	0.711381	-0.72064	-1.61131	0.796463	-1.73469	-1.39966	-0.55279
-1.08		-1.54235	-0.09266	-1.1259	0.063572	0.709884	1.19842	0.79722	-0.33542	1.00172	0.600264		-1.3883	0.743562	-0.23538	-2.95963	2.16196	-0.05122	-0.34426	1.37506	0.205046	-0.14868		0.983355	-0.4495	0.117172	-1.07777	-1.328	0.391923	1.0548	1.9124	0.529602	1.05102		1.42745	-1.18584	0.552581	0.273214	-0.61193	-1.99718	0.497624	-1.67633	-1.1082	-0.82263
-1.06		-1.29991	-0.35006	-1.69441	-0.3634	0.881156	0.833026	0.645976	-0.30057	0.76777	0.47683		-1.66695	0.621643	-0.00813	-2.75773	1.99498	-0.55088	-0.44359	1.36559	0.475896	-0.25314		1.09194	-0.7689	0.053579	-0.99847	-1.30546	0.578886	0.444642	2.36131	0.666563	0.754129		1.47717	-1.09314	-0.11481	0.206558	-0.15877	-2.16069	0.45997	-1.96189	-0.97527	-0.97954
-1.04		-1.20269	-0.66177	-2.11269	-0.36269	0.872539	0.554715	0.605962	0.098201	0.558378	0.289156		-1.58025	0.455473	0.538664	-2.4836	1.95046	-0.74079	-0.36516	1.41974	0.7508	-0.65974		0.936862	-1.20941	-0.02405	-0.78275	-1.13146	0.812886	0.049171	2.48367	0.507368	0.775369		1.55836	-0.77524	-0.97368	-0.22049	-0.26069	-2.07973	0.709879	-1.97218	-1.12156	-0.82757
-1.02		-1.17733	-0.6395	-2.16333	0.077375	0.852597	0.670935	0.810629	0.197432	0.269278	0.250444		-1.17153	0.436711	0.736091	-1.8248	1.26514	-0.64784	0.153471	1.32128	0.641347	-1.03791		0.493052	-1.54758	-0.28499	-0.36332	-1.17478	1.12815	-0.48906	2.0391	-0.00141	0.920707		1.95563	-0.16917	-1.48746	0.000552	-0.34575	-1.67236	0.514962	-2.05589	-1.10828	-0.83681
-1		-0.87546	-0.2064	-2.30071	0.828642	0.579765	0.972803	1.01687	0.400163	0.195212	0.192978		-0.88831	0.377468	0.086455	-1.4005	0.14089	-0.24143	0.122674	1.1674	0.278774	-0.99669		0.178337	-1.82579	-0.48139	-0.07499	-1.14282	0.944629	-0.59414	1.65517	-0.20399	1.23036		1.88521	-0.07195	-1.02062	-0.02715	-0.41988	-1.07912	0.404283	-2.20373	-0.95829	-0.55506
-0.98		-0.53733	0.546843	-2.33727	1.01718	0.442652	1.20105	0.975261	0.43257	0.191447	0.166939		-0.83973	0.530326	-0.53474	-0.9594	-1.02716	-0.0468	-0.09324	0.656602	-0.11436	-0.90149		0.057109	-1.95691	-0.63329	0.115139	-1.26768	0.551061	-1.14735	1.27378	-0.19296	0.916631		1.81328	-0.18789	-0.15332	0.37276	-0.07854	-0.39838	0.364652	-2.34053	-0.54691	-0.49372
-0.96		-0.09793	1.38068	-2.13091	0.971995	0.309244	1.27731	0.686777	0.45044	0.322556	-0.00312		-0.91331	0.754394	-0.54461	-0.96528	-1.31546	-0.02599	-0.76106	0.274364	-0.27634	-0.63351		0.141077	-1.99051	-0.57803	0.150387	-1.37517	0.236928	-1.15229	1.0739	0.205546	0.43794		1.9439	-0.77506	0.588674	0.283919	-0.24943	0.11378	0.686609	-2.34498	-0.45523	-0.40547
-0.94		0.074159	2.07218	-1.20716	0.613963	0.265073	1.31894	0.455717	0.385146	0.47137	-0.07515		-0.978	0.764384	-0.14593	-1.1168	-1.07761	0.00352	-0.95758	-0.05934	-0.23091	-0.83544		0.423098	-1.97232	-0.51609	0.023323	-1.53358	0.183492	-1.39374	0.75458	0.366353	0.241651		2.08138	-1.06703	0.504047	0.224357	-0.65314	0.463233	0.709379	-1.97192	-0.40917	-0.44757
-0.92		0.226087	2.308	-0.24021	0.530343	0.268778	1.53851	0.543578	0.504872	0.720529	-0.1564		-1.12629	0.612129	0.041609	-1.58452	-0.9922	-0.12038	-0.94605	-0.11175	-0.05918	-0.72837		0.303724	-2.04128	-0.53057	-0.32454	-1.58625	0.275579	-1.05773	0.773108	0.289411	0.707181		1.95915	-1.1525	0.636276	-0.17156	-1.05593	0.674074	0.338536	-1.76929	-0.67473	-0.26891
-0.9		0.175457	2.04299	0.36186	0.61641	0.730076	1.85246	0.926351	0.417394	0.962516	-0.1953		-1.24379	0.456048	-0.17276	-2.16291	-1.01957	-0.0877	-0.57378	-0.18281	0.024297	-0.74828		-0.00504	-2.23354	-0.61614	-0.58361	-1.58589	0.261287	-1.49779	1.38999	0.204409	1.28677		1.32873	-0.71629	0.494577	-0.2952	-0.94615	0.899569	-0.14105	-1.74021	-1.00381	0.234051
-0.88		0.055592	1.44015	0.182609	0.597948	1.20005	2.01868	1.30678	0.678663	1.07132	-0.27643		-1.19306	0.398163	-0.1064	-2.41447	-1.19128	-0.33374	-0.52949	-0.10569	-0.10576	-0.76595		-0.44245	-2.34056	-0.75366	-0.60011	-1.52278	0.223436	-1.81829	1.62294	0.342815	1.62505		0.888789	-0.26589	0.805379	-0.47316	-0.65223	1.28258	-0.44574	-1.72696	-0.87312	0.407013
-0.86		-0.07479	0.847377	-0.1615	0.495004	1.47349	1.87441	1.3694	0.65155	0.993292	-0.33753		-0.93676	0.228463	0.004112	-2.09084	-1.14991	-0.1884	-0.52391	-0.08928	-0.26756	-0.94237		-0.60363	-2.42295	-0.75607	-0.49788	-1.45712	-0.03825	-2.4335	1.78833	0.406129	1.66375		0.789907	0.025814	0.432945	-0.48601	-0.62488	1.7228	-0.38679	-1.71072	-0.48484	0.338202
-0.84		-0.14738	0.541437	-0.34747	0.35351	1.17901	1.4176	1.15956	1.00726	0.777515	-0.35726		-0.54922	-0.02758	0.358689	-1.22358	-1.4588	-0.31211	-0.66343	-0.01023	-0.35744	-0.94985		-0.60384	-2.37126	-0.69455	-0.61853	-1.30569	-0.36534	-2.20984	0.83463	0.052751	1.67131		0.723115	0.053311	0.131411	-0.77281	-0.64847	2.00119	-0.20689	-1.48808	0.165119	-0.00678
-0.82		-0.21962	0.792995	-0.07672	0.310281	1.01558	0.845646	0.978965	1.02634	0.51006	-0.60823		-0.29148	-0.2842	0.020682	-0.56864	-1.42309	-0.15579	-0.54579	-0.1719	-0.27152	-0.84604		-0.65223	-2.53639	-0.52286	-0.99473	-1.18951	-0.87587	-1.94278	0.553008	-0.72272	1.94335		0.671012	0.073764	-0.22279	-1.08744	-0.33173	1.80723	-0.13338	-1.2922	0.28173	0.27242
-0.8		-0.52083	1.34306	0.390604	0.143276	0.946309	0.622443	0.967067	1.24945	0.322625	-0.77328		-0.13327	-0.25739	-0.19313	-0.83231	-1.52886	-0.20343	-0.52172	-0.49226	-0.10183	-0.98344		-0.71736	-2.54084	-0.23531	-1.22619	-1.21157	-1.16103	-1.62184	-0.18378	-1.21562	2.32523		0.363096	0.139645	-0.47027	-1.66627	0.37321	1.36959	-0.26062	-0.90872	0.025804	0.596942
-0.78		-0.87776	1.77519	0.759158	-0.09104	1.12037	0.730784	0.846003	1.08841	0.323842	-0.97951		-0.09375	-0.24143	-0.88547	-1.70762	-1.54666	0.067554	-0.59321	-0.85787	0.037505	-1.35796		-0.88048	-2.55104	-0.094	-1.28722	-1.41909	-1.42613	-1.73196	-0.20682	-1.26848	2.60213		0.421021	0.381308	-0.16647	-2.16681	0.976036	1.03755	-0.51127	-0.589	-0.52713	1.11864
-0.76		-1.31379	1.70773	0.970914	-0.0046	1.16333	1.14384	0.679604	0.875483	0.440826	-0.87573		0.046265	-0.21037	-1.1464	-2.47994	-2.19296	0.07377	-0.70148	-0.93769	0.066089	-1.65499		-0.84876	-2.28958	-0.12205	-1.15833	-1.6411	-1.49462	-1.77886	-0.73541	-0.74868	2.63478		0.336661	0.799216	-0.22191	-2.49112	0.940352	0.999022	-0.53651	-0.67048	-0.96783	1.1667
-0.74		-1.32425	1.32962	1.09868	0.395232	1.50211	1.22151	0.523167	0.593719	0.593812	-0.89341		0.381462	-0.23929	-1.5091	-2.55982	-2.4721	0.0032	-0.65982	-0.52957	-0.1977	-1.51463		-0.89642	-2.14871	-0.29642	-1.16465	-1.79431	-1.72661	-1.6489	-0.83099	-0.39459	2.42607		0.587564	1.00478	-0.12484	-2.2612	0.506399	1.07554	-0.51941	-0.93093	-0.759	1.20374
-0.72		-1.34349	0.958481	1.23745	0.842836	1.7	1.08789	0.649232	0.747313	0.76368	-0.87235		0.698863	-0.31957	-1.42588	-2.17257	-2.39028	-0.28212	-0.5024	0.103121	-0.34933	-1.18698		-0.94764	-2.21275	-0.15988	-1.10664	-1.75347	-1.83561	-1.30148	-0.71187	-0.12413	2.19545		0.399931	1.19902	-0.59772	-1.8765	0.055417	0.950951	-0.42145	-1.35815	-0.10571	1.02372
-0.7		-1.19072	0.845969	1.22127	0.892702	1.74994	0.804268	0.771254	1.10241	0.900698	-1.13765		1.06192	-0.47042	-1.19913	-2.09918	-1.78544	-0.34934	-0.24115	0.686407	-0.51171	-1.07278		-1.14181	-2.43654	0.259963	-1.03985	-1.61325	-2.02175	-1.22279	-0.31948	-0.35417	1.90743		0.609856	0.876925	-0.59898	-1.67321	-0.09447	0.646257	-0.47072	-1.30214	0.459085	0.821822
-0.68		-1.40724	1.0428	1.01157	0.877412	1.00665	0.725182	0.692183	1.50298	0.978947	-1.25957		1.28605	-0.70956	-0.81104	-1.99374	-1.69035	-0.19742	-0.25588	0.950175	-0.45105	-1.27266		-1.36455	-2.47797	0.575638	-0.97054	-1.24163	-1.88484	-1.15298	0.172406	-0.3038	1.9092		0.740601	1.04551	-0.15609	-2.15291	-0.12615	0.248856	-0.38746	-1.36426	0.368294	0.826936
-0.66		-1.47194	1.43377	0.81714	0.669155	0.350647	0.772584	0.596235	1.41265	0.790562	-1.44101		1.67655	-0.603	-0.16787	-1.80006	-1.69634	0.142385	-0.39555	0.727321	-0.62258	-1.5208		-1.34308	-2.25649	0.534258	-1.08871	-0.81068	-1.76423	-1.30836	0.227799	-0.22309	2.24115		1.20576	1.07151	0.518831	-2.17354	-0.12472	-0.10697	-0.22553	-1.34314	-0.01782	1.05371
-0.64		-1.59145	1.79034	0.925313	0.655137	-0.04233	0.670992	0.572418	1.10464	0.65775	-1.35808		1.84831	-0.42792	0.489194	-0.77826	-1.8164	0.452796	-0.80679	0.272138	-0.71301	-1.43807		-1.37656	-1.97321	0.31415	-1.38293	-0.27484	-1.63421	-0.95362	0.439514	-0.03749	2.5733		1.23586	1.48525	0.949925	-1.82533	-0.31959	-0.30997	-0.1235	-1.62981	-0.35304	1.32263
-0.62		-1.6357	1.75974	1.22874	0.629646	0.245611	0.497371	0.704443	0.912775	0.582943	-1.42667		1.97485	-0.34084	1.10657	0.435222	-1.37883	0.492655	-0.84771	-0.16967	-0.90196	-1.11289		-1.19275	-1.76963	0.273867	-1.60108	0.078802	-1.69997	-0.8711	0.117417	-0.37169	2.71729		1.16184	1.14516	0.667835	-0.80363	-0.43605	-0.39705	-0.13443	-1.47328	-0.34132	1.38572
-0.6		-1.68642	1.2795	1.67296	0.921072	0.532805	0.20491	0.583592	1.07344	0.629129	-1.40325		1.90252	-0.67882	1.30079	0.940194	-1.18069	0.332964	-0.6832	-0.16758	-0.84767	-0.58411		-1.34105	-1.50553	0.459085	-1.58404	0.33081	-1.71291	-0.82539	-0.23729	-0.83306	2.61701		0.981021	0.536419	0.313485	-0.39397	-0.34652	-0.22345	-0.21638	-1.19815	-0.45653	0.88724
-0.58		-1.749	0.303532	1.94933	1.11555	0.521086	0.080086	0.407956	1.42233	0.518947	-1.41189		1.99989	-0.73353	1.03275	0.600994	-1.22367	0.12236	-0.48295	0.154339	-0.83974	-0.05047		-1.26068	-1.21266	0.693418	-1.30812	0.328131	-1.40735	-1.36689	-1.07959	-0.82408	2.26519		0.817751	-0.16329	0.115997	-0.41786	-0.19103	-0.04229	-0.21036	-0.74795	-0.57916	0.655186
-0.56		-1.77182	-0.4836	2.25811	1.13522	0.354456	-0.01141	0.088695	1.60027	0.27886	-1.37414		1.87211	-0.5463	0.68753	-0.55124	-1.73456	0.059448	-0.41123	0.358912	-0.87491	0.500217		-1.19414	-0.98615	0.911252	-0.99459	0.211631	-1.10269	-1.76553	-1.51792	-0.2169	1.93537		0.5256	-0.56976	0.321041	-0.79009	-0.24789	0.366274	-0.20096	-0.6965	-1.00536	0.259162
-0.54		-1.63943	-0.98052	2.47031	0.902022	-0.00574	0.049148	-0.03437	1.56259	-0.04674	-1.38208		1.59431	-0.22948	0.299758	-0.86347	-1.90157	0.030242	-0.34615	0.337539	-1.02838	0.534716		-0.9023	-0.96476	1.0709	-0.84676	-0.10413	-0.75542	-1.64358	-1.75849	0.463919	1.72138		0.232434	-0.75207	0.846862	-1.06463	-0.67831	0.740703	-0.17132	-0.61062	-1.40239	0.231385
-0.52		-1.45508	-0.75122	2.68863	0.672307	-0.16494	0.085823	-0.38132	1.33992	-0.33109	-1.56451		1.13012	-0.34525	-0.02005	-0.89658	-1.71475	-0.01484	0.196913	0.052278	-1.12362	0.353012		-0.71529	-1.08566	1.01897	-0.85761	-0.40598	-0.49218	-0.95356	-1.61032	0.686569	2.0415		0.062245	-1.25209	1.47164	-1.14445	-0.81221	0.882135	-0.14207	-0.52476	-1.46847	-0.19399
-0.5		-1.2659	-0.20808	2.62425	0.489268	-0.28817	0.044979	-0.85508	1.14294	-0.55568	-1.70196		0.945092	-0.6762	-0.20596	-0.28903	-1.4095	0.009993	0.65559	-0.0971	-0.98497	-0.1344		-0.70048	-1.24002	0.804307	-0.91812	-0.58451	0.090544	-0.00293	-1.43796	0.691903	2.29981		0.139436	-1.6305	2.08214	-1.23215	-0.74567	0.721041	0.131713	-0.2055	-1.24249	-0.65677
-0.48		-1.67915	0.42872	2.34911	0.388712	-0.04602	-0.09866	-1.27161	1.23525	-0.80177	-1.98145		0.898023	-1.18254	-0.27435	-0.32125	-1.44258	0.048265	0.96406	-0.1218	-1.08956	-0.21211		-0.64899	-1.41649	0.552659	-0.78021	-0.57856	0.743518	0.827012	-1.6511	0.869373	2.33222		0.55044	-1.75192	2.17525	-0.91551	-0.57539	0.322413	0.329519	0.243562	-0.61369	-1.11166
-0.46		-2.27452	0.689637	1.89068	0.214287	0.286264	-0.34217	-1.71021	1.50143	-1.11641	-1.96958		0.858843	-1.81023	0.262582	-0.10417	-1.84925	0.163148	0.801784	0.052397	-1.22287	-0.26704		-0.56297	-1.50272	0.502919	-0.59337	-0.53217	1.16659	1.68649	-2.0175	1.30346	1.91551		0.949179	-1.38065	1.9222	-0.77446	-0.44634	0.266576	0.448716	0.440409	0.023462	-1.51159
-0.44		-2.88104	0.620807	1.83952	-0.02451	0.456474	-0.21128	-1.90313	1.62161	-1.3564	-1.936		0.626037	-2.46261	0.551707	-0.25883	-2.25627	0.205698	0.729469	0.338248	-1.55956	-0.32549		-0.39201	-1.57479	0.60418	-0.3951	-0.64961	1.3294	2.28268	-2.6273	1.36362	1.62424		1.46366	-0.85604	1.56539	-0.36263	-0.0133	0.283826	0.337493	0.406978	0.89483	-1.55735
-0.42		-3.00768	0.546594	1.9939	-0.38654	0.279249	-0.01946	-2.34788	1.51147	-1.27141	-1.58797		0.51277	-2.87522	0.739085	-0.11003	-2.54069	0.189261	0.901927	0.619352	-1.46041	-0.66175		-0.40072	-1.58575	0.546723	-0.38135	-0.76483	1.1668	2.47069	-2.87643	1.06204	1.5441		1.47589	-0.64951	1.19512	-0.42384	0.741204	0.475189	0.418732	0.053784	1.55302	-1.59887
-0.4		-2.92239	0.522469	2.29046	-0.4951	-0.12237	0.49391	-2.50015	1.25735	-0.96841	-1.36106		0.435964	-2.97855	-0.02315	-0.20661	-2.68398	0.207588	1.02817	0.968338	-1.37964	-0.99516		-0.68272	-1.63219	0.249923	-0.46918	-0.77717	0.999602	2.01654	-3.02028	0.664287	1.73167		1.35662	-0.63863	0.917711	-0.18956	1.0383	0.498366	0.617603	-0.02293	1.92884	-1.38282
-0.38		-2.88032	0.581644	2.32995	-0.29528	-0.44545	0.5533	-2.78448	1.22311	-0.73313	-1.18418		0.389999	-2.82839	-0.84717	0.009465	-2.631	0.081924	0.976976	1.19848	-1.32682	-0.84151		-1.02534	-1.70435	-0.26477	-0.68617	-0.57354	0.502669	1.55226	-3.16653	0.853421	1.90964		0.771034	-0.80673	0.49712	-0.05468	0.999715	0.522626	0.709031	0.277518	1.93534	-1.40031
-0.36		-2.9299	0.421814	2.43026	0.188561	-0.64932	0.475783	-2.91197	1.2528	-0.71179	-1.16303		0.154964	-2.64988	-1.67852	0.033547	-2.50343	0.05509	0.56615	1.34699	-1.43601	-0.40361		-1.28748	-1.81139	-0.41254	-0.87466	-0.44494	-0.06123	1.04237	-3.18643	1.25907	2.0095		0.479484	-0.85828	0.784877	0.208699	0.435554	0.482281	0.610541	0.482187	1.9101	-1.63974
-0.34		-2.9697	0.572808	2.53116	0.510902	-0.7534	0.268278	-3.00967	1.29147	-0.72519	-1.13936		-0.06878	-2.33639	-1.81509	0.11042	-2.51589	-0.15793	0.327745	1.15047	-1.61407	-0.04006		-1.39598	-1.93579	-0.27255	-0.77658	-0.46454	-0.60516	0.647292	-3.24594	1.2744	2.20574		0.583255	-0.62656	1.37314	0.135516	0.249184	0.392639	0.53695	0.653835	1.86841	-2.34184
-0.32		-2.78366	0.903031	2.72662	0.66567	-0.86614	0.190512	-2.7221	1.37041	-0.76765	-0.96328		-0.27837	-2.10121	-1.80684	0.008637	-2.75497	-0.05928	0.148578	0.968692	-1.52753	-0.14529		-1.61423	-2.01393	0.045792	-0.41575	-0.60689	-0.94335	0.309592	-2.98334	0.767162	2.40964		0.718682	-0.41878	2.08559	-0.40382	0.052106	0.141147	0.661036	0.634656	1.66956	-2.78016
-0.3		-2.60684	1.14914	2.77943	0.8092	-1.00739	0.223668	-2.28463	1.29436	-0.89278	-0.70152		-0.37693	-1.69015	-1.85163	0.236884	-3.09237	0.031075	0.01735	0.792801	-1.59294	-0.36985		-1.91693	-2.12253	0.166681	0.044541	-0.87468	-0.66483	0.230796	-2.82201	0.095039	2.7346		0.520545	-0.05086	2.26351	-1.16482	-0.01557	0.006091	0.793855	0.852141	1.49189	-2.872
-0.28		-2.75644	0.929405	2.91857	1.05039	-1.04232	-0.16407	-2.00208	1.28122	-1.1446	-0.61111		-0.53445	-1.38683	-2.09719	0.53192	-3.12972	0.257155	-0.23944	0.841595	-1.55773	-0.5579		-2.02871	-2.13428	0.436881	0.226853	-1.14251	-0.28623	0.347203	-2.6892	-0.16523	2.71297		-0.34399	-0.00704	2.02	-1.60609	-0.07705	0.18936	0.814018	1.05524	1.23372	-2.14411
-0.26		-3.0279	0.227433	2.8525	1.20083	-1.17617	-0.51233	-2.05917	1.09001	-1.2237	-0.73477		-0.7447	-1.15417	-2.00934	1.23283	-3.15093	0.051133	-0.33827	0.797883	-1.60503	-0.65815		-1.80899	-2.1492	0.961264	0.119358	-1.44909	0.413453	0.229952	-2.71001	-0.26275	2.51918		-0.69119	0.455637	1.99504	-1.60818	-0.17999	0.612453	0.798375	1.0294	1.1995	-1.46508
-0.24		-3.29242	-0.07471	2.56412	0.937479	-1.23976	-0.84424	-2.26671	1.30669	-1.11941	-1.02269		-1.17816	-1.04389	-1.94031	2.04746	-3.06492	-0.16758	-0.11255	0.633968	-1.46412	-0.73423		-1.52279	-2.05376	1.47729	-0.38724	-1.60444	0.398874	-0.12812	-2.59747	-0.18727	2.14676		-0.61452	0.840715	1.82864	-1.47708	-0.0414	0.572005	0.73002	0.956266	1.07286	-0.97971
-0.22		-3.29603	-0.36166	1.71848	0.515561	-1.44871	-0.63985	-2.30159	1.48431	-0.85665	-1.02086		-1.48902	-0.97504	-2.33794	2.92269	-3.03206	-0.16689	0.157266	0.469325	-1.32988	-0.68407		-1.40533	-2.04575	1.67356	-0.87814	-1.72114	0.227885	-0.46045	-2.2604	-0.32369	1.77638		-0.12506	1.38167	1.71008	-1.47151	-0.14547	0.201378	0.681568	0.858937	1.15291	-0.95249
-0.2		-3.5013	-0.32843	0.742189	-0.04481	-1.38942	-0.43269	-2.1008	1.47051	-0.76992	-0.93878		-1.70993	-0.94435	-3.392	3.13125	-2.84437	0.054946	0.425424	0.310413	-1.41366	-0.46995		-1.42768	-2.04527	1.57942	-1.31111	-1.71236	-0.23021	-0.58762	-1.6069	-0.34332	1.51576		-0.02456	1.66867	1.19189	-1.58011	-0.05199	-0.12751	0.325369	1.03754	1.57947	-1.29563
-0.18		-3.60043	-0.77207	0.056638	-0.5646	-1.18772	-0.20356	-1.89309	0.932402	-0.77287	-0.68791		-1.62669	-1.15082	-4.3604	2.67647	-2.94987	0.155954	0.436469	0.362615	-1.43021	-0.34877		-1.22586	-2.04381	1.67765	-1.34803	-1.68371	-0.29581	-0.64137	-1.24074	-0.40288	0.981823		-0.16204	1.74651	0.766844	-1.67347	0.416953	-0.07542	-0.05267	1.03676	2.14224	-1.69619
-0.16		-3.75196	-1.07604	-0.01381	-1.04406	-0.84713	-0.18515	-1.78664	0.512996	-0.82445	-0.58405		-1.65039	-1.43948	-4.41153	1.73666	-2.99224	-0.49278	0.458595	0.051747	-1.40686	-0.40077		-1.16221	-1.9378	1.86302	-1.43371	-1.59409	-0.35033	-0.86816	-1.14052	-0.37231	0.811366		-0.23169	1.56162	0.718359	-1.88989	1.25643	-0.07254	-0.45436	0.741723	2.4904	-2.36067
-0.14		-3.4905	-1.75882	-0.03298	-1.14773	-0.58019	-0.11593	-1.96613	0.430562	-0.7513	-0.44553		-1.51949	-1.62545	-4.15298	1.46511	-2.93981	-1.0099	0.153021	-0.12899	-1.24155	-0.6284		-1.18065	-1.82557	2.09271	-1.47978	-1.55527	-0.50813	-1.00773	-1.69676	-0.61342	0.282166		-0.31221	0.88702	0.972417	-2.05398	1.92652	-0.57282	-0.45501	0.321211	2.45743	-2.38825
-0.12		-3.24326	-2.11789	-0.0291	-0.84894	-0.44316	-0.07814	-2.11446	0.623867	-0.51844	-0.40205		-1.45909	-1.67566	-3.50526	1.92631	-2.3808	-1.35341	-0.16851	-0.31201	-1.21097	-0.79552		-1.41848	-1.90881	2.02212	-1.72587	-1.49045	-0.86594	-0.94557	-2.38185	-1.1886	0.116153		-0.38408	0.402178	1.50476	-2.34261	1.57762	-0.93989	-0.11654	0.411288	2.41195	-2.05098
-0.1		-2.56726	-2.26513	-0.27473	-0.48537	-0.45086	0.055802	-2.18798	0.626583	-0.2353	-0.35158		-1.20901	-1.59701	-3.15063	3.05938	-2.03476	-1.09274	-0.6058	0.137299	-1.1566	-0.78826		-1.35142	-2.24341	1.93032	-1.83051	-1.552	-1.17977	-0.67553	-2.91096	-2.04134	-0.24404		-0.31006	0.251281	1.66145	-2.39309	0.684572	-1.2118	0.354158	0.746717	2.44823	-1.46997
-0.08		-2.22934	-1.73056	-0.39658	-0.50003	-0.50307	-0.19786	-1.98639	0.633818	0.018288	-0.40223		-1.07645	-1.5426	-2.65708	3.60912	-2.25855	-0.90825	-0.87309	0.410287	-0.9486	-0.77121		-1.2912	-2.60255	1.79551	-1.975	-1.71611	-1.28438	-0.7442	-2.77177	-2.45943	0.104048		-0.09386	0.624245	1.54685	-2.52971	-0.1453	-0.84759	0.715246	1.04041	2.5717	-1.45958
-0.06		-2.00503	-1.08117	-0.4821	-0.67767	-0.49724	-0.32395	-1.56365	0.426043	0.054428	-0.38093		-0.93173	-1.38367	-2.69372	3.63131	-2.67704	-0.69646	-1.06741	0.46176	-0.71845	-0.90575		-1.17534	-2.74673	1.78294	-1.87097	-1.8393	-1.08592	-0.6774	-1.91118	-2.1908	0.467971		0.172252	0.949345	0.664158	-1.99419	-0.13628	-0.53442	0.772997	0.682432	2.55301	-1.71049
-0.04		-2.24098	-0.62203	-0.24153	-1.03621	-0.49437	-0.52656	-1.19661	0.349999	-0.06303	-0.36861		-0.92926	-1.18637	-3.03523	3.15408	-2.7838	-0.60602	-0.89655	0.070204	-0.68086	-1.01888		-0.90527	-2.60787	1.6266	-1.83959	-1.7265	-0.69762	-0.61584	-0.6973	-0.96848	0.721324		0.037011	0.906902	-0.3762	-1.6616	0.465526	-0.18315	0.874638	0.506656	2.73017	-1.71984
-0.02		-2.14839	-0.3884	0.545095	-0.9372	-0.38864	-0.21865	-0.78951	0.111461	-0.13822	-0.44713		-1.01182	-0.86743	-3.04485	2.90269	-2.01866	-0.42329	-0.50639	-0.00944	-0.57218	-0.9978		-0.44775	-2.5385	1.36697	-1.65103	-1.32031	-0.39144	-0.1841	0.332053	0.078778	0.582714		-0.38334	0.782625	-1.04171	-1.20213	1.08844	-0.17749	0.968457	0.184978	2.76164	-1.48932
0		-1.97694	-0.01858	1.25558	-0.5889	-0.43452	-0.17428	-0.4824	0.425176	-0.00383	-0.75471		-1.09676	-0.69152	-2.73493	2.78128	-1.08367	-0.4797	0.058274	-0.04438	-0.25257	-0.64058		-0.09629	-2.41203	1.08153	-1.5898	-0.83834	-0.22	-0.20973	1.34374	0.803974	0.143482		-0.8008	0.599095	-0.96123	-1.16895	1.64016	-0.32356	1.09106	0.189379	2.67981	-1.08835
0.02		-1.58364	0.395191	1.56604	0.068858	-0.24027	-0.11858	0.126346	0.817332	0.281954	-1.20282		-1.21627	-0.64417	-2.18015	2.72981	-0.36437	-0.66972	0.345662	-0.00839	0.56252	-0.35204		-0.24654	-2.3045	1.01218	-1.31014	-0.38307	0.075535	-0.12247	1.9909	0.9585	-0.16853		-1.34367	0.794541	-0.55591	-1.00698	2.03647	-0.24632	0.904035	-0.12017	2.53513	-0.66794
0.04		-1.40624	0.999779	1.27813	0.520985	-0.24391	0.07739	0.447395	1.44273	0.448358	-1.34413		-1.06108	-0.75013	-2.21882	2.74306	-0.16506	-1.16276	0.415494	-0.34211	1.05429	-0.03251		-0.65131	-1.97095	0.835777	-1.00303	0.158531	0.654774	-0.1805	2.91161	1.13211	-0.55846		-1.61709	0.889214	-0.36844	-0.70633	2.68006	0.100188	0.698407	-0.22199	2.59667	0.298185
0.06		-0.96368	1.46766	0.785597	0.704455	-0.10642	0.495305	0.634525	1.72584	0.479122	-1.33797		-0.79213	-0.74792	-2.1036	2.50476	-0.49704	-1.40889	0.09337	-0.51407	1.29523	0.148532		-1.15381	-1.71788	0.394767	-0.69682	0.837995	1.29165	0.161182	3.37105	1.2461	-0.54814		-1.97593	0.929089	-0.04827	-0.40767	2.91707	0.76249	0.709835	-0.3963	2.71019	1.39614
0.08		-0.52845	2.35604	0.589914	0.928864	-0.13986	0.981541	0.375455	1.91047	0.454186	-1.20921		-0.30343	-0.69283	-1.94196	2.31799	-1.00743	-1.38708	-0.03595	-0.5142	1.16341	0.18327		-1.37404	-1.47957	-0.47886	-0.58568	1.46853	1.57851	0.293395	3.91109	1.20014	-0.65081		-1.77605	0.777446	0.653655	-0.07459	2.90305	1.15137	1.01448	-0.31601	2.60397	2.35633
0.1		0.05273	2.94566	0.465443	1.00602	-0.03865	0.986953	0.281422	2.09287	0.574716	-1.15506		0.011469	-0.56219	-1.51383	1.95819	-1.35006	-1.10069	0.014562	-0.22416	1.20207	0.162855		-1.25935	-1.17358	-1.16674	-0.63918	1.96411	1.53556	0.41318	4.09826	0.899786	-0.41346		-1.4035	0.273051	1.36014	0.00664	2.34777	1.39156	1.45706	-0.43158	2.11878	2.88295
0.12		0.35438	3.54854	0.850205	1.13017	0.133809	1.32043	0.081884	2.18138	0.869181	-0.99731		0.27427	-0.2814	-1.21608	2.02638	-1.31654	-0.94966	0.517922	0.083422	1.35615	0.012753		-0.82795	-0.84796	-1.6463	-0.50835	2.48714	1.28388	0.474804	4.17302	0.667938	-0.26157		-0.75342	-0.15445	1.67961	0.028876	1.90643	1.16328	1.73272	-0.42752	1.99362	3.05433
0.14		0.726836	3.86948	1.49183	1.0249	0.350085	1.76075	0.082161	2.47241	1.23815	-0.63982		0.786201	0.354362	-1.11273	2.05972	-0.86604	-0.78292	0.946881	0.242669	1.53076	0.060227		-0.36252	-0.6875	-1.76607	-0.20957	3.28291	1.25743	0.309072	4.30722	0.336084	0.198706		-0.20619	-0.56816	1.45257	-0.06992	1.4606	1.057	1.86975	-0.62902	1.81487	3.20902
0.16		0.881965	4.49531	2.75331	1.32055	0.496461	2.60247	-0.14447	2.55142	1.54439	-0.20988		1.58461	1.07465	-0.86962	2.03724	-0.39121	-0.65604	1.22473	0.286538	1.63928	0.095095		-0.09084	-0.90828	-1.85615	0.456332	4.1721	1.48675	0.416493	4.48086	0.297138	0.397597		0.355037	-0.27128	1.34946	-0.07428	1.56222	0.811869	1.7629	-0.26944	1.97442	3.32136
0.18		0.931044	5.22874	3.8702	1.55303	0.666567	2.96675	-0.15045	2.84884	1.57203	0.284401		2.59256	1.89127	-0.48332	1.79639	0.030688	-0.25671	1.05086	0.473895	1.93792	0.452853		0.189853	-1.30882	-1.79765	1.01787	4.93953	1.80729	0.185347	4.80282	-0.02151	0.53417		0.857486	0.058885	1.50443	-0.20024	1.79852	0.99943	1.82297	0.197862	1.62183	3.53037
0.2		0.568547	6.02012	4.80335	1.79001	0.989627	3.21726	-0.25632	2.93253	1.4846	0.670232		3.26123	2.55246	0.296604	1.72483	0.931532	0.047528	0.89108	0.75683	2.35984	0.951226		0.348245	-1.4629	-1.64862	1.4703	5.74941	1.77833	0.390617	4.74103	-0.05676	0.540333		1.23201	0.406502	1.71759	-0.18647	2.58548	1.15043	2.11942	0.818528	1.49411	3.67395
0.22		0.447648	6.48087	5.46146	1.67432	1.34655	3.23503	-0.02439	3.03379	1.39357	0.835102		3.79917	3.54155	0.756457	1.79608	1.769	0.492463	0.858413	0.965777	2.73302	1.50566		0.495336	-1.32414	-1.47861	1.58756	6.64959	1.42054	0.436782	4.5855	-0.14634	0.815122		1.5005	0.56497	2.00801	-0.15038	3.03919	1.52477	2.98569	0.91068	1.14706	3.53606
0.24		0.543958	6.69852	6.04047	1.6947	1.52176	3.47567	0.054087	3.19208	1.47167	0.919143		4.27076	4.62591	0.606816	1.71232	2.97101	0.852633	1.08946	0.793864	2.76459	1.92348		0.593631	-0.92755	-1.24693	1.82949	7.5697	1.26215	0.942661	4.87275	0.077285	1.32104		2.0136	0.968152	2.53479	0.082789	3.24383	1.60606	3.87345	0.934465	1.0689	3.74807
0.26		1.03892	6.76294	6.68664	1.97673	1.46183	3.68954	0.385842	3.46773	1.56157	0.95254		4.80162	5.7986	0.039337	1.4831	3.04795	1.14286	1.07438	0.521468	2.87646	2.18564		0.8794	-0.6331	-0.98894	2.2463	8.28378	1.56931	1.56088	5.63417	0.209647	2.02107		2.48368	1.40603	3.47143	0.184683	2.96274	1.58296	4.70941	1.10645	0.878961	3.98332
0.28		1.18004	7.25697	7.14033	2.29781	1.55504	4.20551	0.71385	4.11433	1.72473	1.17016		5.27052	6.72835	-0.48781	1.47259	2.97834	1.2909	0.756183	0.302396	3.3636	2.44195		1.33994	-0.36068	-0.6186	2.91574	8.81873	2.11553	2.24513	6.16817	0.337435	2.67024		2.76284	1.49996	4.12671	0.162524	2.91547	1.52565	5.09397	1.84917	0.71716	4.63031
0.3		1.22858	7.82339	7.70331	2.63783	1.84272	4.61438	1.5338	4.66296	1.8522	1.34377		5.54894	7.28186	-0.89908	1.87667	2.52381	1.25372	0.430587	0.260614	3.90176	2.43717		1.70653	-0.25455	-0.40692	3.4394	9.39522	2.49036	2.61466	6.00866	0.471243	3.23033		2.42404	1.45508	4.33337	0.112532	3.59695	1.59539	5.37195	2.78127	0.626852	4.89814
0.32		0.927585	8.49788	8.08586	2.83462	2.19417	5.01107	2.35264	5.45517	2.14135	1.54322		5.90643	7.72608	-1.14354	2.66453	2.71099	1.36913	0.304234	0.384324	4.12879	2.48132		2.13205	-0.30141	-0.3362	3.8629	9.83182	2.55417	3.00951	5.30216	0.626029	3.38723		2.28992	1.48558	4.28491	0.164717	4.55703	1.95208	5.7482	3.86136	0.444787	5.47842
0.34		0.898881	8.93948	8.55184	3.39811	2.35905	4.96279	3.26321	6.03782	2.26947	1.56244		6.32097	8.10641	-1.21054	3.3411	3.25368	1.54257	0.583311	0.555429	4.00211	2.42639		2.51061	-0.37064	-0.38584	4.28428	10.246	2.62151	3.34	5.03261	0.631102	3.5104		2.25746	2.1707	4.6072	0.65868	5.34587	2.4214	6.37795	4.7172	0.584415	6.32297
0.36		0.901863	9.16891	9.11715	3.96945	2.54764	4.94132	3.82139	6.51805	2.32327	1.63302		6.81298	8.73145	-0.90041	3.97682	3.744	1.81347	0.763702	0.627074	4.16243	2.73634		2.97533	-0.40112	-0.33695	4.88593	10.4899	2.71323	3.92112	4.89066	0.437181	3.33351		2.44722	2.60272	4.95235	1.41001	5.78253	2.87446	6.81886	5.2225	0.368222	7.39659
0.38		1.02427	9.43925	9.66764	4.58934	2.985	4.89403	4.49545	6.78965	2.16491	1.56219		7.24576	9.35204	-0.66113	4.05081	4.10764	1.98915	1.0299	0.572251	4.36499	2.72747		3.17643	-0.20062	-0.22326	5.58604	10.8755	2.91776	4.00561	5.18401	0.160912	3.41392		2.65193	2.7706	5.07076	2.55738	6.03856	3.15287	6.74545	5.49374	0.510362	8.01332
0.4		1.20186	9.4448	9.98088	4.58958	3.58237	4.97396	4.97432	7.23852	2.01911	1.53986		7.70353	9.9434	-0.68048	4.08449	4.24261	1.81664	1.05167	0.637928	4.50844	2.86505		3.3315	-0.11508	-0.01715	6.09786	11.2946	2.93626	4.16937	5.16826	0.124195	3.32811		2.88072	2.21703	5.11073	3.09873	6.36347	3.18019	6.10149	5.6278	0.186349	7.76263
0.42		1.12527	9.83145	9.77127	4.21629	3.8928	4.86697	5.40243	8.09906	1.87475	1.37865		8.21949	10.3753	-0.56748	3.84739	4.6351	1.6024	0.911299	0.849475	4.36041	2.78972		3.4926	-0.00505	0.099596	6.54147	11.7337	3.02184	4.18397	5.22822	0.269547	3.47227		3.21265	1.87209	5.35242	3.48262	6.15375	3.23165	5.49115	6.01917	0.458192	7.2387
0.44		1.29044	10.0636	9.72648	3.83945	3.88368	4.79395	5.38245	8.90179	1.57218	1.37796		8.63721	10.6927	-0.63625	4.01165	5.16615	1.36602	0.709304	1.00537	4.51318	3.09159		3.73774	0.060362	0.293989	6.8447	12.0622	2.85678	4.51381	4.84664	0.565656	3.61331		3.35121	1.78382	5.83746	3.44754	5.91561	3.30562	5.25762	6.30322	0.341219	6.82397
0.46		1.42877	10.4374	9.7072	3.94901	3.94852	4.79865	5.38251	9.20412	1.34167	1.47394		8.8363	10.9626	-0.78445	4.26523	5.59135	1.5504	0.504449	0.838364	4.799	3.25201		4.08524	0.264249	0.543061	7.2641	12.203	2.77027	4.58301	4.6406	0.543658	3.69998		3.66277	2.23008	6.18151	3.91318	5.49728	3.70468	5.2642	6.43446	0.649966	6.88982
0.48		2.01044	10.8889	9.87101	4.5493	4.27701	4.90135	5.38351	9.23935	1.12048	1.68067		9.0293	11.3041	-1.35631	5.01436	5.66841	1.56649	0.801011	0.766798	5.10135	3.50105		4.39098	0.434761	1.01022	7.49261	12.1789	2.52239	4.93942	4.33283	0.454864	4.03646		3.7152	2.56662	6.40764	4.53313	5.14027	4.15416	5.31796	6.24439	0.764911	7.1888
0.5		2.58603	11.2861	9.80973	4.93134	4.86431	4.99004	5.39094	9.20818	1.0912	1.97785		9.41269	11.6714	-1.34559	5.73493	5.19603	1.46686	1.10275	0.836611	5.1224	3.51534		4.88286	0.415411	1.46279	7.72133	12.056	2.51431	5.23394	4.3415	0.425281	4.3153		3.81156	2.80163	6.34865	5.10211	4.5891	4.68034	4.99926	6.01342	1.36439	7.35061
0.52		3.07251	11.7168	9.73935	5.06036	5.10084	4.86996	5.4433	9.43414	0.957452	2.35564		9.97086	12.0113	-0.95191	6.50429	5.31717	1.28638	1.47195	1.17541	5.15794	3.55465		5.05006	0.261151	1.82707	7.92331	12.0103	2.47953	5.683	3.93997	0.761758	4.82736		3.61328	2.71527	6.05165	5.6538	3.83236	4.98499	5.01234	5.91911	1.82008	7.35446
0.54		3.23986	11.7719	10.0622	4.88676	5.33978	4.7911	5.58175	9.49944	0.758524	2.78896		10.469	12.3116	-0.38505	6.95944	5.46598	1.39718	1.70074	1.40587	5.33526	3.44867		5.2777	0.248251	2.08028	8.36858	12.1511	2.57256	5.74736	3.75099	1.13431	4.96987		3.99381	2.94728	5.34222	5.96485	3.5932	5.39936	5.13419	6.09429	2.0207	6.63653
0.56		3.23094	11.902	10.4817	4.71795	5.59713	4.69217	6.00143	9.61332	0.597346	3.07443		11.1311	12.6665	-0.43957	7.27316	5.88925	1.83316	1.89678	1.70437	5.60279	3.50864		5.21038	0.369913	2.33232	8.86955	12.2792	2.69881	5.95514	3.52217	1.38275	5.01083		4.08332	3.15982	5.02884	6.4957	3.39648	5.66714	5.60845	6.5776	1.83291	5.99023
0.58		3.20484	11.8853	11.2691	4.71633	5.95397	4.86606	6.08927	9.83997	0.399842	3.13912		11.9063	13.1585	-0.4536	7.06705	5.18223	2.10318	2.33225	1.95585	5.86325	3.56052		5.19639	0.633383	2.69546	9.14137	12.2109	3.28439	6.06927	3.90494	1.43798	4.73177		4.35248	3.61326	4.97208	6.58312	3.59005	5.78693	5.66186	7.44729	1.68016	5.16524
0.6		3.45682	11.5239	11.4308	4.98277	6.28444	4.93938	5.94724	9.99849	0.383365	3.17061		12.9384	13.5535	-0.45497	6.4738	4.27987	2.22699	2.72755	2.15593	5.86829	3.72707		5.10067	0.77283	3.11951	9.14499	11.9199	3.75575	6.407	4.08404	1.43627	4.2986		4.22206	3.70376	5.15301	6.68633	3.3975	5.62739	5.52554	8.22296	1.74482	5.05297
0.62		3.64464	10.8472	11.3077	5.60182	6.26348	4.98985	5.53254	9.90332	0.390746	3.2436		13.5091	13.8135	-0.20443	5.89904	3.68781	2.12526	3.18741	2.15376	5.76587	3.83393		5.38296	0.920039	3.47866	9.07574	11.6129	4.24124	6.66345	4.4863	1.61989	3.98013		4.76276	3.87632	5.02524	6.27208	3.51148	5.493	5.08063	8.69948	2.06582	4.89763
0.64		3.87147	10.1385	10.752	6.08218	6.52925	4.96788	5.42559	9.63701	0.51897	3.68474		14.0318	13.8467	-0.19818	5.96978	4.00216	2.06861	3.2601	2.12356	5.48657	4.05596		5.77602	0.906022	3.72043	9.20669	11.4349	4.23997	7.18349	4.58604	2.05947	4.27792		5.31712	3.91361	4.58891	6.25423	3.74344	5.5478	4.58904	8.78433	2.59711	5.07845
0.66		3.83877	9.94339	10.4751	6.45747	6.39755	5.03077	5.39788	9.52755	0.583916	4.31285		14.2497	13.9112	-0.4056	6.61207	4.90738	2.02427	3.06511	2.22759	5.28021	4.17793		6.10901	0.868917	3.94438	9.35638	11.2053	4.41459	7.34201	4.93137	2.71965	4.76379		6.13461	4.01708	4.32589	6.13699	4.03786	5.70857	4.24645	9.26012	3.32124	5.25727
0.68		3.91043	9.98958	10.2653	6.36284	6.33789	5.14089	5.45324	9.95394	0.621134	5.06789		14.7436	13.9903	-0.35143	7.33149	5.04116	1.7847	2.68862	2.57768	5.03316	4.24019		5.76755	0.85116	4.50011	9.34727	10.8868	4.79329	7.27511	4.95391	3.41041	4.99035		6.63039	3.83083	4.1044	6.4106	3.87964	5.91111	4.0597	10.0582	4.06858	5.50634
0.7		4.10263	10.197	9.94866	6.19525	6.11831	5.07262	5.48542	10.3636	0.94714	5.57093		15.0013	14.0039	0.048985	7.7018	4.68275	1.66519	2.58303	3.01106	5.05476	4.09085		5.47925	0.984323	5.28838	9.21142	10.5112	5.55069	6.925	5.23102	4.04444	4.55323		7.00719	3.40344	4.19439	6.34139	3.20506	6.12442	4.0288	10.809	4.43283	5.84701
0.72		4.27695	10.2683	9.22969	5.68051	6.2604	5.01497	5.62455	10.7278	1.61163	5.90977		15.152	13.827	0.960432	7.94824	4.09906	1.63255	2.76326	3.47737	5.31078	4.02407		5.08985	1.16961	6.09908	9.17367	10.2644	6.27726	6.87292	5.4534	4.49467	4.09981		6.93779	2.88796	4.30272	6.22051	2.89888	6.04692	3.75999	11.0584	4.58898	6.25253
0.74		4.49719	10.5786	8.56174	5.49726	6.51731	4.92546	5.80285	10.4642	2.68318	6.11806		15.089	13.6344	1.80263	8.25905	4.70924	1.91434	3.10796	3.8826	5.70806	3.83625		5.31621	1.50275	6.63189	9.1865	10.0406	6.7103	6.79112	5.78671	4.5644	4.1167		6.59196	3.04255	4.47351	6.10072	3.19316	5.9031	3.51497	11.1331	4.7055	6.63237
0.76		4.5067	10.915	8.20706	5.48189	6.58635	5.02503	5.52426	10.081	3.62935	6.27923		15.1379	13.5291	2.62976	8.85903	5.32514	2.09697	3.14976	4.34141	5.83331	3.67159		5.62688	1.85335	7.18406	9.26559	9.72899	6.70583	6.88509	5.99973	4.3218	4.48573		6.25603	3.35316	4.41492	6.16387	4.06236	5.48256	3.30328	11.0535	4.92447	6.68957
0.78		4.97232	11.5575	8.4727	5.88344	6.57848	5.31057	4.92088	9.54317	4.40267	6.28393		15.3868	13.399	3.44354	9.32398	5.79988	2.11909	3.07133	4.55947	5.81069	3.34578		6.09029	2.26315	7.83471	9.23103	9.27712	6.72006	6.92238	6.36646	4.20181	5.07708		6.0748	4.10363	3.82946	6.50042	4.58896	5.53507	3.26335	10.9312	5.14013	6.43747
0.8		5.42807	12.0862	8.74074	6.00021	6.48059	5.48857	4.21619	9.27242	4.81363	6.28092		15.5029	12.8867	3.97508	9.74682	5.39006	2.15258	3.04285	4.68326	5.78602	3.32247		6.35004	2.39056	8.62512	9.32141	8.93509	6.70745	7.05057	6.72115	4.2299	5.29367		6.02311	4.27983	2.96095	6.63317	5.05198	5.7625	3.09094	10.4493	4.84894	6.37181
0.82		6.05134	12.7415	8.90728	5.93956	6.7626	5.51322	3.98389	9.45263	5.11792	6.16224		15.3455	12.3116	4.17715	9.87186	5.42761	2.29448	3.45007	4.56483	5.9614	3.53095		6.54089	2.44288	9.10379	9.34202	8.81463	6.83005	6.77066	6.74794	4.70449	5.50005		6.09654	4.37249	2.03061	6.72121	5.23777	6.29359	2.76703	10.2346	4.50921	6.45128
0.84		6.20015	12.7105	8.88961	5.42311	7.08493	5.17831	3.97384	9.93717	5.31805	6.01446		14.8464	11.9949	4.30509	9.77608	5.65794	2.78581	3.89444	4.74904	6.12193	4.18615		6.79426	2.46598	9.38558	9.19772	8.81233	6.80534	6.35265	6.3601	5.20837	5.35913		6.20625	3.94788	1.72703	6.3629	5.39053	6.33629	2.3304	10.2789	4.20036	6.45725
0.86		6.06035	12.3753	9.1645	5.2488	7.40828	5.07408	4.01188	10.4356	5.65752	5.78298		14.455	12.216	4.98466	9.68232	5.98317	3.20372	4.03317	4.62377	6.15854	4.73635		6.95326	2.69525	9.60052	8.80227	8.84675	7.05277	5.88708	6.25884	6.00446	5.37114		6.50269	3.12015	1.83607	6.24375	5.14576	6.14764	2.12059	10.6635	4.51013	6.21632
0.88		5.82873	11.7218	9.72079	5.05586	7.2405	4.97843	3.88098	10.3439	6.08493	5.6767		14.1118	12.4849	5.77517	9.92034	6.04193	3.60228	3.84092	4.84219	6.24524	5.02589		6.9684	2.96303	10.1235	8.31902	8.66256	7.59036	5.92039	6.25822	6.31209	5.0786		6.81293	2.5003	2.28754	5.98533	4.69922	5.88462	1.96785	11.1562	5.13252	5.84664
0.9		5.67251	11.5144	10.3424	5.16986	6.86214	4.88183	3.83718	9.8493	6.43305	5.8514		13.815	12.4781	5.94007	10.8907	5.98627	3.555	3.49318	4.76344	6.33731	4.9013		6.79981	3.26543	10.7575	8.05282	8.44949	8.47166	6.15025	6.66181	6.3462	5.04992		7.05467	1.94878	2.64997	6.28309	4.16031	5.82038	2.03655	11.4292	5.61566	5.37684
0.92		5.93903	11.3933	10.6891	4.77461	6.70837	4.60111	3.83488	9.2884	6.59082	6.1268		13.4356	12.3228	5.44147	11.9738	6.04354	3.45657	3.31823	5.20532	6.53108	4.62641		6.67165	3.42047	11.2272	7.98157	8.1249	9.00767	6.57063	6.45316	6.22301	4.73506		7.06437	2.21858	2.73218	6.23488	3.58616	5.65939	2.04007	11.7087	5.8696	5.0503
0.94		6.15453	11.2079	10.6212	4.56874	6.73527	4.34683	4.10025	8.84601	6.78342	6.54312		13.16	12.254	4.98635	12.7703	5.92304	3.2576	3.18774	5.34331	6.55986	4.45416		6.27759	3.56205	11.3268	8.0278	7.91056	9.20944	6.72625	6.76163	6.446	4.62407		6.64009	2.47012	3.10912	6.09974	3.2201	5.31176	2.33698	11.7439	6.04488	4.76136
0.96		6.36363	11.0191	10.4418	4.29281	6.83791	4.30094	4.15393	8.49662	7.00574	6.73447		13.0763	12.2903	4.98731	13.1021	5.91183	3.44843	3.25811	5.66935	6.54704	4.31798		5.88943	3.64795	11.2314	8.06807	7.74622	8.90212	6.68983	6.61884	6.89504	4.40563		6.2962	2.94221	3.80959	5.4406	3.28918	5.0462	2.29066	11.8321	6.26624	4.62878
0.98		6.41406	10.8046	10.3096	4.46253	6.37155	4.27687	4.12705	8.07231	7.19365	7.13423		13.0265	12.1593	5.17739	13.1785	6.22266	3.67027	3.37903	5.64999	6.5114	4.30629		5.23267	3.94708	11.2221	8.33127	7.55913	8.73334	6.46002	6.61293	7.14419	4.96327		5.85854	3.48876	5.06836	5.21099	3.28542	4.99274	2.12301	11.7119	6.74367	4.51033
1		6.3968	10.7154	10.3448	4.52446	5.85491	4.55161	3.8395	7.96961	7.10687	7.45141		13.0998	11.9009	5.00201	13.6209	7.25299	3.93105	3.25156	5.92808	6.56258	4.33097		5.0328	4.30404	11.2114	8.73929	7.36669	8.61396	6.15716	5.87232	7.3202	5.65524		5.8278	3.73155	5.74253	5.46227	3.19084	5.01373	1.69974	11.5249	7.16341	4.40933
1.02		6.47801	10.5954	10.3468	4.50887	5.33181	4.73949	3.8558	7.87034	7.02425	7.91421		12.8699	11.745	5.02713	14.2692	8.62408	3.8818	2.91328	6.02592	6.65834	4.3113		4.80284	4.63213	11.3654	9.17017	7.08202	8.84187	5.98775	5.18114	7.33053	6.65782		5.65547	3.92473	5.86698	5.99449	2.78857	4.87256	1.77378	11.4411	7.73586	4.77991
1.04		6.37896	10.7664	10.3672	4.41964	5.39184	4.8934	3.91212	7.83768	6.96504	8.03987		12.5695	11.8701	5.22448	14.7972	9.95972	3.97158	2.64354	6.26796	6.74654	4.09976		5.04935	4.69113	11.3826	9.21957	6.74328	8.94524	5.91077	4.95185	7.48506	6.84007		5.77316	3.5032	5.36254	6.17062	3.14141	4.64124	2.12683	11.403	8.09607	5.1261
1.06		6.30358	10.8615	10.3229	4.34811	5.7348	4.44703	4.04736	7.50009	6.91769	8.22663		11.8697	12.0451	5.80462	14.9712	10.9801	4.12875	2.6026	6.07702	6.62888	3.75856		5.06544	4.57489	11.6102	9.20218	6.41763	8.91749	6.05481	5.22209	7.48792	6.87862		5.83272	3.27477	5.20669	5.97605	3.93423	4.39616	2.62591	11.5229	8.41521	5.65107
1.08		5.82897	10.684	10.3874	4.31031	6.62713	3.925	3.95701	7.33123	6.96343	8.41963		11.3512	12.0802	6.21511	15.1188	11.757	4.46669	2.89454	5.81319	6.36761	3.72194		5.17995	4.59291	11.6292	9.29634	6.24326	8.75063	5.97002	5.91469	7.62465	6.5352		5.80341	2.88978	5.40176	5.74032	4.73764	4.38237	2.866	11.6051	8.90525	5.61798
1.1		5.18663	9.99578	10.6583	4.04584	7.45714	3.5415	3.98283	7.20995	7.22721	8.79534		10.9827	11.9813	6.38199	15.344	12.5146	4.61895	3.10754	5.48761	6.11821	3.99682		5.08207	4.80517	11.6806	9.86444	6.34657	8.72959	5.80939	6.12539	7.57278	6.39941		5.68621	2.86878	5.97843	5.49067	5.15713	4.40965	3.10357	12.228	9.18467	5.67683
1.12		4.61968	9.39525	11.0143	3.77709	7.9335	3.58558	4.19701	7.08374	7.80903	9.17935		10.7402	12.026	6.72286	15.4917	13.2582	4.54492	3.54587	5.26885	6.20194	4.47567		5.01527	5.15982	11.5489	10.5488	6.39298	8.83763	5.79731	6.14477	7.65767	6.00141		5.49574	3.04522	6.45753	5.38401	5.06175	4.70533	3.3946	12.9834	9.38295	5.77281
1.14		4.4439	8.92185	11.3171	3.84078	7.41024	3.59734	4.66075	6.7698	8.47647	9.61172		10.4801	12.3359	7.0702	15.3065	13.5289	4.3169	3.62983	5.1528	6.43156	4.68149		4.98477	5.37302	11.4666	11.2157	6.32903	8.55534	6.17254	5.92933	7.8176	5.6023		5.67952	3.49337	6.41076	4.99645	5.31885	4.81967	3.99208	13.7271	9.15142	6.03342
1.16		4.51534	8.75952	11.2116	4.40143	6.60119	3.44496	5.09979	6.2725	9.04675	10.2163		10.1171	12.6374	7.72849	15.2436	13.3523	3.9904	3.78869	5.08443	6.50926	4.77807		4.72648	5.49616	11.4271	11.624	6.05143	7.88824	6.86125	6.23038	8.4357	5.164		6.05759	3.59173	6.28515	4.88713	5.5246	4.99108	4.51102	13.6088	9.2352	5.83147
1.18		4.76535	8.55626	11.1163	4.94095	5.7088	3.19216	5.21017	5.9392	9.63077	10.9353		10.1518	12.8302	7.90299	15.4684	12.4989	3.77579	3.71398	5.10407	6.1543	4.85995		4.54502	5.57782	11.2042	11.8219	5.83037	7.03686	7.1969	6.54542	8.83888	5.21598		6.51351	3.62197	6.00941	4.65765	6.20909	4.73977	5.06316	13.2583	9.49299	5.49369
1.2		4.9982	8.49883	10.8106	5.23073	5.46923	3.27528	5.09354	5.77947	10.294	11.7866		10.3892	12.9075	7.94866	15.7831	11.9425	3.54917	4.09868	5.13909	5.77329	5.08256		4.31017	5.59067	10.8672	12.0785	5.53337	6.70405	7.29202	6.95517	9.00139	5.28299		6.75861	3.06452	6.33177	4.90387	6.69327	4.38433	5.28945	12.6249	9.87893	5.14161
1.22		5.52553	8.38412	10.6173	5.13913	5.15435	3.45444	5.05514	5.89244	11.1619	12.5574		10.743	13.0689	7.75241	16.1922	11.1901	3.64021	4.37722	5.10102	5.61593	5.1483		4.5709	5.53936	10.2581	12.1944	5.18617	6.87044	6.97233	7.16237	8.32389	5.59223		6.60476	2.81958	6.54563	4.8572	7.02674	3.75273	5.48708	12.4156	10.1115	5.1991
1.24		5.45609	8.1665	10.0766	5.20336	5.18225	3.67111	5.15332	5.98521	11.921	13.0702		10.7768	13.1541	7.98164	16.1839	11.1576	4.0542	4.77916	4.9689	5.79618	5.16139		4.69234	5.39341	9.74982	12.246	4.82594	7.29028	6.35037	7.45078	7.72079	5.551		6.33666	2.76391	6.7905	4.87632	7.00855	3.43728	5.59774	11.9801	10.0843	4.86088
1.26		5.31434	7.78861	9.5665	5.17339	4.96859	3.50967	5.38138	5.89326	12.2454	13.3585		10.7369	13.0409	8.06711	16.0503	11.0203	4.58816	4.82081	4.80693	5.8464	4.92494		4.94386	5.19655	9.13283	12.0355	4.63992	7.68489	5.79584	7.54815	6.97684	5.60726		6.34185	3.49111	6.85283	4.60337	6.86827	3.64533	5.97671	11.8094	10.009	4.58857
1.28		4.81338	7.36946	8.89926	5.14429	5.04108	3.49747	5.26849	5.58379	12.298	13.4238		10.7166	12.8362	8.15066	15.5139	11.6829	4.60826	4.83298	4.81989	5.7131	4.95608		4.67136	5.1755	8.64881	11.9605	4.49033	7.98969	5.2978	7.45095	6.808	5.52836		6.31856	3.99698	6.94121	4.82269	7.07117	4.1339	6.19739	11.468	9.93958	4.19141
1.3		4.7503	7.10702	8.31877	4.97964	4.98531	3.43025	5.28824	5.03231	12.2547	13.6097		10.7931	12.6299	7.91905	14.9809	11.7529	4.27435	5.01269	4.85921	5.46581	4.71937		4.51467	5.44752	8.24781	12.178	4.29573	8.35154	5.20408	7.35468	6.57599	5.57104		6.36517	4.00139	7.04037	5.13941	7.44228	4.64396	6.59998	11.7124	9.83685	4.1495
1.32		4.58639	6.92329	7.88469	5.01623	5.29959	3.56823	5.40435	4.87384	12.5029	13.8678		10.7121	12.684	7.74057	14.5452	11.7587	3.83592	5.13827	4.99819	5.53358	4.65358		4.11965	5.92898	8.05198	12.5414	3.98374	8.54962	4.86731	7.49402	6.61408	5.53487		5.93322	3.58657	6.79931	5.47501	7.8318	4.84934	6.44895	11.7972	9.81545	3.9436
1.34		4.31903	6.82193	7.80027	5.23091	5.62177	3.51294	5.89324	4.94728	12.6162	14.3568		10.5368	12.6508	7.45799	14.2694	10.5203	3.77632	5.36257	4.72485	5.84117	4.25009		4.10148	6.19848	7.9451	12.701	3.79543	8.81007	4.6201	7.74654	6.44517	5.24746		5.66738	3.34801	6.39542	5.23821	7.73496	4.96318	6.4599	11.9141	9.80693	3.66654
1.36		4.12917	6.63241	7.81991	5.45565	5.94779	3.51772	6.21446	5.61871	12.8269	14.9427		10.3323	12.664	7.20915	14.2539	9.60464	3.64135	5.35459	4.43389	6.09707	4.01509		4.27834	6.06004	7.8777	12.4703	3.75241	8.85417	4.54053	7.87324	6.36507	4.72619		5.21965	3.17622	5.95899	4.73019	7.31914	4.89071	5.8642	11.7372	10.1594	3.36366
1.38		4.27341	6.28477	7.75138	5.44714	5.81146	3.45169	6.15942	6.00331	13.0983	15.5817		10.2786	12.5945	7.22056	14.0366	8.89779	3.52405	5.50364	4.16603	5.88053	3.90761		4.82979	5.85783	7.77647	12.0582	3.73937	8.95126	4.5923	7.89859	5.88263	3.92741		4.97579	3.23428	5.78359	4.22539	6.90969	4.66609	5.79715	11.7027	10.3534	3.07525
1.4		4.67137	6.17005	7.52238	5.20509	5.55901	3.23046	5.94428	6.4098	13.8344	16.1538		10.2369	12.5273	7.22764	13.6927	9.53773	3.39058	5.5965	4.2606	5.30856	3.93157		4.98875	5.81078	7.61916	11.6988	3.63342	8.63561	4.7728	7.8693	5.68306	3.44395		4.92955	3.39784	5.98898	4.26916	6.99533	4.57007	5.68611	11.7451	10.5064	3.18054
1.42		4.93129	6.24924	7.47743	4.95855	5.15583	2.9748	5.82198	6.28151	14.6365	16.6412		10.2095	12.3895	7.03869	13.1076	10.246	3.36159	5.51666	4.37101	4.71503	4.19362		4.76399	6.0387	7.59067	11.4079	3.13781	8.40797	4.58697	8.10049	5.48231	3.29474		5.16885	3.93707	6.33699	4.51722	7.57994	4.65001	5.59676	11.4764	10.652	3.52915
1.44		4.57524	6.58498	7.5946	4.94761	4.7854	2.6647	5.86879	6.4035	15.3688	17.0258		10.0489	12.0971	6.27525	12.6162	11.1804	3.48619	5.20918	4.38287	4.38558	4.33872		4.08391	6.15541	7.67145	11.0179	2.68718	8.27832	4.51918	8.16377	6.03601	3.44344		5.57024	4.41355	6.87122	4.67903	8.04632	5.0619	5.06939	10.9727	11.0416	4.11402
1.46		4.26951	6.74831	7.54253	5.26983	4.22922	2.51513	5.93194	6.28412	15.7172	17.4563		9.91655	12.0076	5.66434	12.4195	11.8289	3.55694	4.79933	4.32299	4.31478	4.89613		3.82274	6.26286	7.8726	10.5438	2.27015	8.66202	4.26932	8.10306	6.38192	3.51263		5.84453	5.01299	7.16588	4.13652	8.05684	5.3462	4.40034	10.4162	11.5135	3.92593
1.48		3.89334	6.72993	7.41177	5.63098	4.10909	2.34112	5.90365	6.15759	15.7502	18.0106		9.59798	11.8418	5.72311	12.3974	12.6585	3.60085	4.63943	4.26897	4.43964	5.24885		3.7528	6.35497	7.82696	10.2052	2.32518	9.26772	4.56841	7.78003	6.7477	3.68933		5.87532	5.5893	7.50429	3.63693	7.45967	5.57666	4.19763	10.2042	11.4872	3.47016
1.5		3.90047	6.69238	7.17299	5.92748	4.5048	2.28137	5.9141	5.6136	15.529	18.6029		9.22381	11.6277	6.56678	12.9376	13.3655	3.48275	4.78454	4.22989	4.58303	5.6035		3.82094	6.58205	7.86071	9.88898	2.22876	9.66887	5.04725	7.76861	6.52344	4.02798		5.97986	6.14272	7.28085	3.40436	6.92849	5.55332	4.20499	10.2729	11.2855	2.79603
1.52		3.83205	6.20667	7.00402	5.76208	5.31711	2.25359	5.77173	5.34094	15.2193	19.1325		8.61848	11.1426	7.32883	13.5876	13.7917	3.31883	5.20751	4.19577	4.51407	5.17446		3.72985	6.60263	7.93318	9.71829	2.10092	9.50407	5.70799	7.93265	6.33696	4.07601		6.2545	6.37031	7.01436	3.60136	6.69056	5.69219	4.31506	10.6148	10.8131	2.87441
1.54		3.81911	5.96753	6.90724	5.61939	5.73799	2.20905	5.60048	5.35911	14.995	19.3684		8.09017	10.8742	7.33992	14.1907	14.1766	3.35649	5.54662	4.35654	4.19752	4.65421		3.57216	6.48498	8.16163	9.28253	1.77785	8.6089	5.81251	8.05237	6.29678	3.84201		6.53397	6.41769	6.18831	3.56925	6.68005	5.6989	4.06159	10.9612	10.5597	2.80963
1.56		3.75946	5.60117	6.52642	5.29679	5.64386	2.00746	5.68049	5.23799	15.1611	19.4168		7.52485	10.7929	6.91569	14.1377	14.4169	3.47903	5.81715	4.49983	3.86144	4.32829		3.38018	6.43196	8.32644	9.24135	1.67642	7.65007	5.63667	7.80747	6.47906	3.465		6.52074	6.53416	5.99206	3.27388	6.6049	5.76316	3.82022	11.6244	10.448	2.58753
1.58		3.684	6.00156	6.46976	5.35639	5.43333	1.62713	5.89986	4.87874	15.5438	19.2583		7.0104	10.8134	6.38921	13.5286	14.856	3.54414	6.11704	4.36711	3.83881	4.64103		3.25165	6.7534	8.50899	9.29092	1.63677	6.97528	5.45825	7.66559	6.69882	3.54669		5.95085	6.96122	5.80124	2.94803	6.25142	5.6804	3.60421	11.9003	10.7249	2.01142
1.6		3.6511	6.12732	6.26163	5.38131	5.37594	1.26463	6.18609	4.1951	15.9163	19.2084		6.47142	10.6066	6.35898	12.8562	14.9599	3.4092	6.21848	3.99884	3.94316	5.1268		3.13754	7.25202	8.74834	9.56964	1.79229	6.72572	5.60923	7.67604	6.90749	3.62973		5.71586	7.43324	6.19292	2.94125	6.27118	5.82607	3.86146	11.9113	11.2165	1.64567
1.62		3.7816	6.7531	6.54936	5.69856	5.53607	1.13457	6.08865	4.20507	15.8134	19.4328		6.06532	10.2669	6.16441	12.3663	15.0245	2.98988	6.25758	3.67328	3.94815	5.1098		2.98643	7.57655	8.93556	9.6163	1.96799	6.62613	5.88303	7.81037	7.19909	3.67224		5.56672	7.40932	6.35976	3.0468	6.61886	6.01042	4.10657	11.412	11.6317	1.76136
1.64		3.86475	7.22696	6.6551	6.00837	5.66057	1.22373	6.06909	4.20809	15.4759	19.8139		5.66395	9.96955	6.35102	12.4073	15.0695	2.80209	5.74411	3.84923	3.68986	4.67118		2.56569	7.62837	9.06536	9.58374	2.19841	6.4276	6.02192	7.42656	7.5569	3.60901		5.98661	6.91926	6.37633	3.04505	7.50849	6.2756	4.40301	11.2949	11.8703	2.01484
1.66		4.13193	7.93802	6.77657	6.0045	5.63149	1.56444	6.06718	4.47951	15.0774	20.1039		5.27667	9.7395	6.16468	12.5719	15.5919	2.57082	5.56374	4.15789	3.49908	4.24878		2.07908	7.64117	9.13969	9.74967	2.25025	6.44845	6.1922	7.01018	7.77322	3.69038		6.14334	6.22227	6.07978	2.67047	7.86713	6.352	4.24918	11.5783	11.6314	2.36736
1.68		4.31567	8.09733	6.90655	5.79162	5.37637	1.86529	6.16172	4.301	14.8215	20.1196		4.75629	9.49652	6.55366	12.9417	16.0539	2.60177	5.32611	4.43295	3.45124	4.24726		1.59153	7.83952	9.16291	10.03	2.16653	6.69041	6.56028	6.843	7.8984	4.17244		6.1741	5.87285	5.71294	2.3286	8.10461	6.29717	3.94856	11.7125	11.2743	2.35395
1.7		4.54705	7.90013	6.96119	5.4471	4.68477	2.35103	6.0072	4.40867	14.5568	20.0282		4.5263	9.22832	6.82912	13.1897	16.1724	2.32342	5.4451	4.50605	3.52501	4.6812		1.38981	8.07471	9.19599	10.4042	2.09544	7.24638	6.94823	7.43285	8.06774	4.71902		5.77828	5.70912	5.51215	2.22072	7.95743	6.09697	3.46995	11.5173	10.7397	2.18783
1.72		4.50296	7.35592	7.02121	5.73506	4.12928	2.40331	5.88986	4.54129	14.3887	19.9157		4.38414	9.13091	7.25135	13.2664	15.8459	2.19982	5.25389	4.65874	3.59887	5.02255		1.22882	8.20186	9.17141	10.5016	2.15392	7.6545	7.05314	8.07108	8.12115	5.44945		5.24886	5.65011	5.23384	2.23044	8.22618	5.78752	3.28288	11.0139	10.6494	1.77954
1.74		4.53306	6.70276	6.8881	6.11774	3.84802	2.44231	5.59935	4.86909	14.141	19.737		4.44649	9.08361	6.99544	12.9057	15.7537	2.1966	5.12777	4.80853	3.64758	5.14098		1.23998	8.22562	9.29492	10.5058	2.34063	7.72094	6.6848	8.35575	8.15858	5.68853		4.64863	5.65024	4.76487	2.33969	8.7326	5.42619	3.37077	10.9179	10.4281	1.37745
1.76		4.79716	5.98778	6.60885	6.46312	4.09565	2.13897	5.38841	4.96061	14.0249	19.5442		4.43324	8.91365	6.33613	12.2095	16.1044	2.40386	4.93588	4.74372	3.76951	4.77277		0.965437	8.39115	9.33841	10.4008	2.40538	7.60863	6.16151	8.15237	7.94797	5.8985		4.25811	5.56165	4.32012	2.38212	8.96915	4.9798	3.26491	10.9246	10.474	1.17841
1.78		5.16335	5.7254	6.24997	6.49006	4.43786	2.14777	4.81948	5.04626	13.9935	19.2331		4.49698	8.48852	5.75112	11.6454	16.6831	2.71143	5.10032	4.38945	3.88781	4.33673		0.801209	8.69542	9.33519	10.4759	2.32506	7.3808	5.72183	7.74732	7.8377	6.10618		4.10151	5.6978	4.61432	2.78658	9.05561	4.71936	2.97048	11.0447	10.3193	1.25449
1.8		5.5136	5.95647	5.54854	6.27899	4.6815	2.13383	4.55286	5.08255	14.2409	19.007		4.63043	8.16606	5.83194	11.4655	17.1861	2.85896	5.26191	3.83097	4.12231	3.90483		0.649512	9.02277	9.19093	10.6302	2.18485	7.13819	5.48839	7.44171	7.80951	6.70497		4.32925	5.73616	4.97412	3.19897	8.46421	4.50784	2.48433	10.9887	10.5549	1.27451
1.82		5.31627	6.45809	4.99583	5.91925	4.76974	2.22062	4.33018	5.21507	14.5321	18.7474		4.60271	7.97867	6.39306	11.5087	17.6811	3.03493	5.62521	3.26297	4.1784	3.67402		1.02756	9.20023	9.03739	10.8646	2.1387	6.64442	5.52866	7.1341	7.91839	7.56138		4.7455	5.78382	5.48714	3.46219	8.57461	4.4539	2.61353	10.971	10.3049	1.0809
1.84		5.06521	6.80453	4.68363	5.41479	4.46294	2.21745	4.36611	5.34297	14.6751	18.7116		4.58036	7.99774	7.0691	11.6646	17.8245	2.75022	5.75921	2.83103	4.09032	3.52732		1.42738	9.25362	8.93266	11.0942	2.06255	6.27334	5.64583	7.0671	8.16941	8.17144		5.05487	5.52267	5.2493	3.41143	8.72971	4.15651	2.97359	10.9183	10.091	0.668323
1.86		4.77807	6.84006	4.59386	5.13272	4.11169	2.09008	4.31682	5.47454	14.5567	18.7261		4.42806	7.86734	7.01292	11.6323	18.048	2.35112	5.75246	3.0332	3.82953	3.61704		1.71059	9.17915	8.84945	11.1873	1.85924	6.03819	5.5815	7.30057	8.23609	8.70945		5.03415	5.04871	5.58844	2.87686	9.35806	3.86663	3.37998	10.9977	9.87547	0.654241
1.88		4.93093	6.93499	4.81083	5.07831	3.78366	1.8965	4.48979	5.6903	14.2851	18.8423		4.28852	7.71129	6.76682	11.8445	17.7933	1.94312	5.54622	3.56426	3.64693	3.97905		1.63874	9.04624	8.68479	11.175	1.55333	6.12241	5.31001	7.7959	8.3644	8.72973		4.49391	4.68558	5.87187	2.43353	9.41723	3.23441	3.33501	11.1066	10.106	0.887919
1.9		5.03331	6.79217	4.76362	5.14424	3.78208	1.38026	4.90505	5.9426	13.9408	18.731		4.03803	7.4282	6.14493	11.5125	18.2604	1.88677	5.32203	4.13348	3.43993	4.09101		1.56809	8.98737	8.41987	10.9916	1.36832	6.18804	5.07536	8.22097	8.29487	8.58074		4.05956	4.45057	6.46763	1.9891	9.46536	2.79094	3.01861	11.1031	10.1676	1.17652
1.92		4.85534	6.78048	5.04618	5.17309	3.80341	1.04523	5.34171	6.10407	13.6115	18.4255		3.56997	7.16616	6.18932	11.2418	18.4879	1.94208	5.45466	4.00607	3.14629	4.03433		2.09909	9.10862	8.11816	10.8344	1.33575	6.37291	5.35427	8.27921	8.06582	8.31494		3.73503	4.5937	6.34646	2.18512	9.50734	2.468	2.74428	10.7744	9.69256	0.991124
1.94		4.27665	6.75721	5.08742	5.22222	3.77691	0.699502	5.43389	6.03955	13.3015	17.9464		3.15259	7.02571	6.07157	10.5479	19.2328	1.88308	5.65401	3.74776	2.82167	3.44509		2.83589	9.4248	7.84461	10.7751	1.21378	6.49057	5.87476	8.01959	7.58838	8.13792		3.90191	4.76634	6.01956	2.42438	10.1294	2.73913	2.57841	10.0587	9.28655	0.451951
1.96		3.94039	6.61383	5.59392	5.12765	3.84798	0.851153	5.39041	5.65637	13.0312	17.5653		2.67152	7.01829	6.04695	10.5212	19.6868	1.79867	5.83055	3.37076	2.6773	3.01888		3.60864	9.62506	7.70487	10.6885	1.02315	6.69849	6.24808	7.47943	7.11504	8.18477		3.93505	4.8383	5.53726	2.68331	10.4709	3.05206	2.65783	9.17205	9.19066	-0.20659
1.98		3.95693	6.06621	6.13156	5.14245	4.03957	0.846335	5.11114	5.3364	12.8097	17.3663		2.70778	7.07076	5.53367	9.95942	20.2784	1.9387	5.57921	3.12959	2.65584	2.43889		3.57827	9.67459	7.50621	10.5203	0.708897	6.68219	6.38536	6.98861	6.95056	7.69348		4.22399	4.72227	5.25112	2.48237	10.4614	3.3529	2.75619	8.2986	9.43715	-0.47811
2		4.43182	5.08604	6.3837	4.99524	4.5405	1.15361	5.19195	5.10135	12.6845	17.1749		2.91971	6.94344	5.11423	9.72891	20.5246	2.2442	5.04829	2.85014	2.82669	2.28463		3.45954	9.65134	7.45178	10.0039	0.637502	6.56609	6.23232	7.00282	6.73978	7.39291		4.01695	4.65097	5.06995	1.80257	9.84616	3.47777	3.15962	7.91462	9.12045	-0.22669
2.02		4.8712	4.6237	6.26814	4.99869	4.9943	1.20851	5.07717	5.2657	12.6893	16.8351		3.28136	6.86917	4.93883	8.96421	20.3372	2.5755	4.55779	2.62569	3.01115	2.20949		3.20765	9.82144	7.31619	9.46287	0.376883	6.34654	6.20606	7.67794	6.44865	7.18801		3.78108	4.77178	5.14402	1.13338	9.52028	3.56153	3.49383	8.02333	8.62015	0.081231
2.04		5.1482	4.61961	5.81306	4.9779	5.39192	1.42628	5.26215	5.48634	12.6822	16.2586		3.18951	6.91677	5.11621	8.98835	20.16	2.6857	4.43932	2.53261	3.31758	2.23097		3.37828	10.1831	7.23368	8.92428	0.024575	6.4404	6.154	8.54699	6.29019	7.50817		3.0504	5.35002	5.5624	0.570407	9.44908	3.43955	3.7007	8.45399	8.0468	0.412879
2.06		4.9365	5.06468	5.80901	5.10422	5.4557	1.44032	5.27134	5.7815	12.4867	15.8953		2.90119	7.13568	5.35787	8.88349	20.2525	2.6511	4.96713	2.32719	3.4542	2.0891		3.33964	10.493	7.07225	8.64391	-0.54261	6.80958	6.36427	9.06785	6.60175	7.61766		2.97925	5.86414	6.04888	0.531275	9.43219	3.08961	3.36132	8.82394	7.97106	0.089472
2.08		4.38626	5.18753	5.78562	5.33383	5.33114	1.58329	5.40558	5.73405	12.1588	15.8637		2.59298	7.31941	5.44794	9.36769	20.9523	2.38005	5.56262	2.23319	3.51185	1.84741		3.38945	10.7578	7.01378	8.54667	-0.82275	7.17279	6.70451	8.91825	7.2231	7.30282		3.27899	6.55433	6.31623	0.721571	9.10242	2.75127	2.65161	8.92677	7.76539	-0.03981
2.1		3.82478	5.12136	5.9873	5.45373	5.20113	1.52084	5.39711	5.48897	11.9511	16.1579		2.3499	7.51386	5.4957	9.93756	21.9445	1.95578	5.90205	2.10292	3.40795	1.73613		3.22175	10.8925	7.22431	8.55885	-0.87156	7.0646	6.8915	8.57164	7.52009	6.9828		4.0631	6.62016	6.03248	1.29684	8.52225	2.71637	1.79195	8.83092	7.47983	-0.4395
2.12		3.58435	5.00315	6.03165	5.55582	5.1714	1.46013	5.22382	5.13098	11.9286	16.3017		2.11002	7.54956	5.74655	10.4281	23.0978	1.46742	5.82121	2.13579	3.3532	1.6969		3.34175	11.1878	7.6137	8.62146	-0.67407	6.59955	6.84891	8.14033	7.55546	6.83908		4.37846	6.60779	5.63466	1.78253	7.97034	2.92948	1.10677	8.2303	7.18739	-0.22608
2.14		3.38372	5.03036	6.08911	5.54603	5.44001	1.35114	5.12363	4.82922	11.9662	16.307		1.73747	7.33606	6.19921	10.4387	24.1432	1.44878	5.69551	2.0623	3.33797	1.81649		3.57747	11.4256	8.09637	8.42809	-0.39414	6.31519	6.45762	7.90467	7.39327	6.98818		4.35782	6.28255	5.34622	1.99712	7.83765	3.15812	0.868554	7.57778	7.39008	-0.28668
2.16		3.19506	5.24221	5.84403	5.43063	5.77758	1.47401	5.13796	4.7367	11.9043	16.2157		1.49266	6.78207	6.66123	9.85015	24.8483	1.64752	5.76714	2.18591	3.57328	1.87259		4.01347	11.6623	8.31114	8.09651	-0.15235	6.4055	6.03731	7.55668	7.21986	7.00151		3.7884	6.12509	5.35196	1.76143	7.8876	3.07563	1.21587	7.07335	7.90263	-0.44175
2.18		2.97676	5.57929	5.68295	5.14588	5.92435	1.51308	5.13351	4.51849	11.8203	16.0091		1.26302	6.23661	6.97727	9.08348	25.3453	1.86445	5.67766	2.25527	3.81175	1.76241		4.40349	11.6913	8.43014	7.50326	-0.15133	6.60792	6.06068	7.20232	6.97149	6.74062		3.45036	5.97108	5.19901	1.80706	7.99126	2.71737	1.79616	7.22274	8.28906	-1.04167
2.2		2.98061	5.72304	5.87765	4.78315	5.5974	1.43254	4.78349	4.29472	11.8682	15.6471		1.15869	5.91174	7.41435	8.53291	25.7024	1.68066	5.67711	2.37035	4.05513	1.4676		4.43527	11.8284	8.55716	6.98462	-0.57318	6.60031	6.43698	7.1484	6.94176	6.3891		3.18539	5.9745	4.90526	1.80951	7.66445	2.45925	2.17767	7.62754	8.16447	-1.44811
2.22		2.86498	5.71071	6.22912	4.64093	5.0738	1.03669	4.23892	4.00504	11.8899	15.1313		1.18038	5.85406	8.06583	8.38111	26.3879	1.52948	5.43658	2.36145	3.99877	1.07733		4.38645	12	8.90306	6.50546	-1.14971	6.5641	7.02928	7.46796	6.96042	5.97707		3.2764	5.83458	4.74081	2.06079	7.35457	2.29783	1.82736	7.79182	7.9042	-1.63688
2.24		2.7833	5.28658	6.55944	4.70634	4.82661	0.829355	3.9896	3.92637	11.9877	14.7593		1.39626	5.908	8.63857	8.76679	27.019	1.54286	5.37664	2.26266	3.8207	0.897771		4.30607	12.3271	9.20508	6.32454	-1.69642	6.83271	7.28048	8.24111	7.07341	6.00325		3.15902	5.91348	4.90614	1.57995	7.21236	2.39193	1.20972	7.71841	7.67811	-1.68945
2.26		2.73486	5.16875	6.48872	4.97412	4.77761	0.668525	4.05277	3.74733	11.9815	14.524		1.69786	5.78378	8.98308	9.04934	27.5152	1.6401	5.12482	2.09571	3.38027	0.796712		4.46101	12.4451	9.3381	6.18822	-2.01608	7.10559	7.30921	8.63851	6.79333	6.19485		2.71648	5.79409	5.28862	1.15053	7.14433	2.44544	0.50349	7.70578	7.81568	-1.98353
2.28		3.09986	5.12452	6.38099	5.1322	4.5901	0.811343	4.11988	3.63867	12.157	14.3039		1.84013	5.65995	9.11513	9.09565	27.9343	1.76112	5.03446	1.86659	2.9093	0.982624		4.51127	12.4869	9.33567	6.03917	-2.34838	7.26352	7.50465	8.98272	6.53128	6.71521		2.2496	5.9165	5.46316	0.461755	7.05823	2.82773	0.182033	7.85811	7.94026	-2.42519
2.3		3.30121	5.3582	6.22608	5.1069	4.23374	0.774037	3.91885	3.39089	12.2194	14.0983		1.96259	5.59651	9.65297	8.9779	28.4779	1.82696	5.03804	1.75468	2.54718	1.10803		4.42098	12.3316	9.35655	5.81058	-2.58948	7.13686	7.72114	8.85124	6.09456	7.01094		1.84999	5.91576	6.04039	0.534422	6.50339	3.25837	-0.00408	7.8759	8.02033	-2.86642
2.32		3.44556	5.62207	6.00458	4.99307	3.98451	0.855551	3.79468	3.66717	12.074	13.7124		2.04732	5.83938	10.3265	9.19078	29.0048	1.96261	5.36964	1.77781	2.59507	1.3766		4.21888	12.0438	9.44228	5.61497	-2.81466	7.1085	7.91915	8.79763	5.90356	7.04534		1.83553	6.10758	6.29077	0.748888	6.32251	3.47342	0.017209	7.40542	7.84317	-3.21731
2.34		3.231	5.8821	6.11994	4.75838	4.35884	0.902532	4.02052	3.56847	11.781	13.4602		2.35503	6.01125	11.0205	9.64927	29.1671	1.67659	5.68213	1.68124	2.87961	1.2659		4.04398	11.7288	9.44952	5.53676	-2.81868	7.2142	7.65899	8.38002	5.9961	7.0519		1.81857	6.37637	6.59011	1.22848	5.88751	3.13756	0.232137	7.26267	7.62371	-3.56348
2.36		3.22826	6.19581	6.26422	4.78726	4.80844	1.00497	4.51633	3.62911	11.6294	13.0512		2.61017	5.99058	11.7087	9.96059	29.3062	1.25848	5.83192	1.58933	3.25474	0.952482		3.81142	11.4139	9.38865	5.20679	-2.98555	7.11418	7.33461	8.08557	6.46012	7.11272		1.74541	6.61501	5.99065	1.1319	5.67722	2.60385	0.40802	7.22283	7.54609	-3.96101
2.38		3.3513	6.1479	6.63614	4.69798	5.18035	1.02487	4.86546	3.14037	11.8524	12.638		2.82643	5.70716	12.7334	9.73303	29.5214	0.889464	5.81234	1.46241	3.32349	0.409144		3.69733	11.3823	9.40432	4.97398	-3.25481	7.07869	7.2446	7.76944	6.9584	7.53268		1.50777	6.48085	5.42737	0.883052	5.16759	2.36043	0.668488	7.46989	7.45254	-3.98689
2.4		3.5642	6.04432	6.65174	4.68677	4.95869	0.832586	4.78734	3.03758	12.1282	12.0685		2.7564	5.33873	13.3969	9.45279	30.0344	1.06745	5.90502	1.41515	3.26065	0.243149		3.55399	11.2547	9.56892	4.68507	-3.71812	6.89353	7.43991	7.72141	7.00749	7.59097		1.27112	6.35217	4.99386	0.407636	5.21197	2.64884	0.702035	7.16844	7.32513	-3.6766
2.42		3.59538	5.70353	6.50246	4.32063	4.80615	0.553931	4.33636	2.9299	12.0665	11.7124		2.65292	5.10617	13.6629	9.08285	29.969	1.39177	6.412	1.26343	2.87991	0.305206		3.52637	11.1033	9.78889	4.69691	-4.02072	7.18314	7.75483	7.43841	6.52182	7.67244		1.24976	6.20969	4.7725	0.454352	5.5384	2.90632	0.873638	6.69078	7.27569	-3.21404
2.44		3.28308	5.30011	6.20794	4.05011	4.75717	0.429586	3.93077	3.05805	11.7741	11.8265		2.59779	4.90379	13.241	9.19058	30.0842	1.54773	6.75589	1.18122	2.45083	0.676678		3.15476	10.7311	9.7102	4.5874	-4.20755	7.41318	7.42874	7.17973	6.17655	7.46515		1.4127	6.53545	4.77484	0.446175	6.21847	2.88719	0.699167	6.20388	7.44013	-3.00477
2.46		2.7807	4.80974	5.90742	3.97086	4.93877	0.520775	3.73863	3.04424	11.4859	12.0934		2.5719	4.84427	13.4337	9.05403	29.7365	1.25084	6.89843	1.33027	2.02622	0.798946		2.69871	10.5329	9.34855	4.41807	-4.41473	7.60125	6.6245	6.78794	6.34464	7.38997		1.60895	6.69223	4.59307	0.553124	6.78095	2.52954	0.523306	6.21741	7.87181	-3.04375
2.48		2.57075	4.42739	5.61675	4.25105	4.79216	0.895094	3.99981	2.9	11.6968	12.1621		2.34799	4.62621	13.7231	9.27159	29.8113	1.00577	6.47178	1.72793	1.93849	0.865082		2.27495	10.441	8.90626	4.33005	-4.70736	7.6478	5.51019	6.44487	7.04878	6.94995		1.68409	6.9317	4.45303	0.260858	7.40204	2.36898	0.172908	6.4878	7.84469	-3.16149
2.5		2.40799	4.145	5.54066	4.6191	4.78127	1.01378	4.03191	2.96744	12.0439	11.9272		2.0588	4.37766	14.4296	9.26022	29.5305	0.806382	6.02717	1.75119	2.10815	0.925957		2.38648	10.4519	8.71439	4.37679	-5.02223	7.5651	5.04197	6.02094	7.30614	6.63644		1.58985	7.0646	4.26919	-0.02602	7.53104	2.31569	0.274201	6.90644	7.95826	-3.4008
2.52		2.60675	3.83929	5.38975	4.83877	4.70411	1.01313	3.99949	2.99015	12.4208	11.8274		1.96537	4.10237	14.9087	9.38889	29.7599	0.984577	5.63077	1.51142	2.32625	0.986482		2.76568	10.4324	8.71708	4.57709	-5.19275	7.69674	5.03924	5.46385	7.06834	6.48393		1.50827	7.30157	4.01307	-0.30443	7.35943	2.20091	0.224358	6.87399	7.90811	-3.54792
2.54		2.44758	3.58523	5.42512	4.87856	4.80269	0.823408	3.61395	3.16935	12.5302	11.8664		2.07798	3.88275	15.5006	9.3966	30.0021	1.10983	5.40355	1.01725	2.22481	1.25036		3.0794	10.5063	8.74667	4.65949	-5.3962	7.68159	5.28641	5.42889	6.43026	6.73944		1.1913	7.57593	3.67481	-0.53056	6.8059	1.64667	-0.19837	6.89764	8.208	-3.48512
2.56		2.55824	3.68225	5.23206	4.45717	4.42893	0.650704	3.47422	3.08062	12.5512	11.8428		2.09885	3.62028	15.9668	9.60525	30.4293	1.45924	5.23663	0.786635	2.04796	0.955804		3.00706	10.6879	8.69274	4.61271	-5.58239	7.86884	5.05808	5.66034	5.83866	6.90393		0.971615	7.54495	3.23921	-0.45185	6.53013	0.847227	-1.07596	6.66301	7.98816	-3.10434
2.58		2.53431	4.08144	5.36916	3.87813	4.0862	0.684606	3.44076	2.9619	12.5068	11.4725		1.88734	3.36198	16.3432	9.9685	30.3663	1.59322	4.97103	0.74576	1.91362	0.778439		2.78373	10.8637	8.72889	4.60638	-5.80044	7.97577	4.51887	6.28487	5.2892	6.88061		0.779776	7.42828	2.86967	-0.57041	6.61301	0.293677	-1.83147	6.39622	7.78003	-2.72385
2.6		2.72184	4.59076	5.2589	3.2323	3.81696	0.594373	3.47022	2.85116	12.4474	11.1729		1.62836	3.18784	16.5907	10.1176	30.3199	1.47025	4.76143	0.85891	2.03826	0.164646		2.49129	11.0893	8.72696	4.5219	-5.85497	8.10329	3.91047	6.40824	5.14321	6.66477		0.947708	7.32288	2.88217	-0.38711	6.72534	0.110714	-1.61093	5.92022	7.463	-2.73951
2.62		2.67165	4.86076	5.25866	3.08978	3.96765	0.6978	3.38079	2.60694	12.3017	10.7831		1.46682	3.2542	16.6508	9.64507	30.1422	0.962309	4.86637	1.20002	2.26782	0.076323		2.35214	11.5149	8.68379	4.52407	-6.00048	8.27211	3.85183	6.24549	5.49476	6.58165		1.03186	7.69848	2.8025	-0.38277	6.78636	0.311785	-1.15216	5.78413	7.54135	-3.11021
2.64		2.44426	5.03836	4.93676	3.15269	4.18954	0.678794	3.28948	2.62242	12.1836	10.3945		1.24179	3.33457	16.6391	8.81484	30.1125	0.475529	5.30179	1.47153	2.32784	-0.12747		2.24985	12.3493	8.46548	4.41064	-6.11085	8.37762	4.18351	5.83286	6.31641	6.82438		0.860759	8.07565	3.01936	-0.1818	6.40823	0.432576	-0.402	6.04092	7.74371	-3.75363
2.66		2.05579	5.00128	4.71618	3.37547	4.52809	0.868955	3.25796	2.26607	12.033	9.83467		1.02378	3.49449	16.3881	7.57036	29.8731	0.373832	5.84782	1.85012	2.38956	0.005573		2.48229	13.1789	8.31121	4.4306	-6.265	8.48847	4.6751	5.77783	6.71297	7.21602		0.596866	8.26037	3.06651	-0.26718	6.53397	0.61092	-0.20241	6.31184	8.14641	-4.28245
2.68		1.77704	4.9907	4.35687	3.4308	4.70965	1.00345	3.51068	2.20815	12.0016	9.38076		0.828787	3.45283	16.2861	7.08762	29.7361	0.489451	6.13208	1.72606	2.15369	0.011535		2.66848	13.6745	8.16275	4.34414	-6.26967	8.12345	4.82667	5.80602	6.70515	7.62991		0.437035	8.10583	3.47015	-0.44133	6.81155	0.614231	-0.17921	6.3613	8.63862	-4.73573
2.7		1.43044	4.9027	4.18089	3.42947	4.77232	1.01839	3.45956	2.01482	11.7678	9.03394		0.961357	3.19306	16.448	6.72425	29.8	0.807328	6.11713	1.67372	2.10184	0.058511		2.61349	13.8042	8.01435	4.1832	-6.41487	7.63642	4.85631	5.97132	6.49732	7.80192		0.530344	7.95151	3.59573	-0.68786	7.29325	0.59553	-0.49919	6.10459	8.7549	-5.05075
2.72		1.16728	4.83723	4.02158	3.4253	4.60979	1.09355	3.39381	2.02862	11.5695	8.66596		0.993189	2.56382	17.1609	7.25362	30.0554	0.858689	6.00601	1.45053	1.97955	-0.10874		2.33903	14.0341	7.91321	3.95625	-6.58129	7.2547	4.71035	5.39706	6.57037	7.7905		0.583732	7.77008	3.8559	-1.19173	7.14762	0.430675	-0.77243	6.12163	8.60536	-5.37275
2.74		0.914684	4.65655	4.02714	3.52586	4.42262	1.33584	2.8449	1.87494	11.3283	8.37095		0.908177	2.02595	17.9601	7.45444	29.9659	0.92543	5.77565	1.51225	2.40186	-0.37099		2.26581	14.5171	7.72482	3.77388	-6.85731	7.23824	4.83191	5.12204	6.81921	7.50643		0.676419	7.57345	4.00441	-1.58408	6.61798	0.391433	-0.73864	5.79434	8.24744	-5.76487
2.76		0.974299	4.30513	3.97336	3.68663	4.38068	1.65679	2.58146	1.84628	11.3143	8.34936		0.670215	1.76635	18.6701	8.13855	29.6306	0.915353	5.77923	1.2442	2.68128	-0.47512		2.46474	14.9661	7.5369	3.72149	-6.9514	7.41165	4.6424	4.72968	6.63608	7.40251		0.65678	7.45295	4.21411	-1.89472	6.41384	0.449458	-0.48161	5.62527	8.20097	-6.20329
2.78		0.988114	3.84092	3.98019	3.80483	4.46997	1.88093	2.32297	2.06112	11.1191	8.61753		0.618493	1.94094	18.9959	8.25413	29.3023	0.976663	5.76667	0.740914	2.90672	-0.39122		2.37474	14.9541	7.08573	3.64078	-7.03132	7.50443	4.24849	4.90755	6.14304	7.50019		0.515863	7.30563	4.1488	-1.66784	6.67574	0.656415	-0.61067	5.02214	8.26918	-6.63598
2.8		1.12213	3.64486	3.69086	3.92735	4.47524	1.81772	2.6109	2.34533	10.8078	8.94865		0.71318	2.13827	19.3399	8.18417	29.483	0.995022	5.91529	0.301332	2.64694	-0.32985		1.96259	14.7978	6.80725	3.49928	-7.09316	7.59498	3.3411	4.674	5.56696	7.68995		-0.07867	7.25706	3.61736	-1.36696	7.56426	0.85763	-0.81441	4.90126	8.26097	-7.09595
2.82		1.25498	3.77228	3.33205	4.13782	4.41265	1.79567	2.98575	2.43365	10.3451	9.12967		0.675175	2.1305	19.8536	7.33166	29.7278	0.696018	5.71835	0.181444	2.59266	-0.60643		1.51648	14.5405	6.53762	3.31393	-7.15386	7.8453	2.93275	4.45516	5.48499	7.42464		-0.88222	7.30484	2.88345	-0.82481	8.03255	0.685458	-1.27933	4.62311	8.22235	-7.48659
2.84		1.52653	4.21401	2.9097	4.16151	4.3879	1.64756	3.39081	2.35471	10.0089	9.13459		0.407354	1.80268	20.6869	6.74847	29.7634	0.538121	5.45234	0.36494	2.84011	-0.8357		1.26891	14.4654	6.69022	3.22992	-7.29629	8.02513	3.03815	4.30411	5.81087	6.76802		-1.44189	7.45324	2.05469	-0.40166	8.13293	0.468302	-1.24535	4.61228	8.5802	-7.65495
2.86		1.56353	4.40603	2.74907	4.08514	4.61485	1.65945	3.31834	2.28348	9.75674	9.21815		0.061808	1.36702	21.3688	6.40402	29.3552	0.294274	5.17173	0.290892	3.13501	-1.02859		0.928274	14.2495	6.73492	3.31875	-7.3548	8.04522	3.50423	4.48844	6.03601	6.27377		-1.45857	7.53753	1.76056	-0.32723	7.85935	0.129824	-1.2784	4.59782	9.16141	-7.32897
2.88		1.64952	4.48379	2.58964	3.91586	4.94611	1.58597	2.97762	2.16127	9.68704	9.33645		-0.2214	0.972142	21.2804	6.37608	29.2467	0.219539	4.95995	0.100186	3.28191	-0.80796		0.558654	14.2299	6.82225	3.38442	-7.50268	7.7545	3.63103	4.76412	6.19239	5.8448		-0.85552	7.34197	1.93135	-0.70068	7.90179	0.367888	-0.88758	4.98741	9.82628	-6.73199
2.9		1.59726	4.44149	2.34027	3.96661	5.23685	1.51306	2.68627	2.07733	9.77342	9.40107		-0.21715	0.603301	20.7271	6.4285	29.0281	-0.07129	4.76103	-0.34003	3.01534	-0.7723		0.21392	14.3867	6.43606	3.32674	-7.45953	7.3912	3.37904	5.24511	6.11284	5.68532		-0.33328	7.44222	2.54545	-1.39361	8.42845	0.45379	-0.46242	5.31169	9.92666	-6.17769
2.92		1.73418	4.36301	2.09793	4.15219	5.47292	1.28874	2.53153	1.82535	10.0133	9.35953		-0.12073	0.258393	19.9542	6.33457	29.0119	-0.17733	4.65313	-0.50654	2.97273	-0.56497		0.249443	14.5755	5.87851	3.09302	-7.47533	7.19062	3.27504	5.64481	6.04417	5.69538		-0.09295	7.75755	2.95773	-1.72792	8.95505	0.686643	-0.13997	5.49802	9.94262	-6.06043
2.94		1.54406	3.95235	1.82508	4.31679	5.64816	1.12682	2.5207	1.80353	10.031	9.28659		-0.01609	0.011191	19.9301	6.80001	28.4587	-0.11554	4.86916	-0.7903	3.14142	-0.6377		0.232794	14.5411	5.25848	2.89008	-7.50895	7.22636	3.35316	6.25717	5.70684	6.11841		-0.77667	8.19093	3.00545	-2.07959	9.21563	0.443674	0.031658	5.46863	9.84567	-6.04734
2.96		1.54261	3.16701	1.94246	4.54987	5.69723	1.09916	2.37081	1.35863	9.87993	9.44278		-0.15073	-0.18519	20.1448	7.36311	28.1118	-0.00164	5.04421	-0.64999	3.68251	-0.51916		0.322091	14.4239	4.89032	2.58079	-7.75155	7.51681	3.67783	6.29945	5.43403	6.72267		-1.61115	8.33191	2.68103	-2.19818	9.04151	0.385568	-0.25697	5.81956	10.2221	-6.07308
2.98		1.37403	2.50358	1.98557	4.53476	5.62972	1.29823	2.49692	1.18534	9.46831	9.54456		-0.47364	-0.26206	20.8555	8.52346	27.7937	-0.1291	4.88895	-0.61116	4.06565	-0.46864		0.130107	14.3664	4.78101	2.20655	-7.96511	7.7404	3.72237	6.42314	5.25232	6.83837		-2.3257	8.31269	2.6509	-2.39515	8.68392	0.296314	-0.1318	6.19647	10.3888	-5.76545
3		1.44342	2.46001	2.14839	4.36959	5.10131	1.67974	2.58883	0.742018	9.28384	9.64401		-0.67291	-0.44118	21.0984	9.52423	27.8264	-0.29736	4.53484	-0.28643	3.95835	-0.24821		-0.03053	14.5148	4.63829	1.76495	-8.1554	7.75545	3.48291	6.11539	4.97711	6.5806		-2.2115	8.40731	2.81998	-2.15301	8.7676	0.331999	-0.56382	6.46413	10.3743	-5.5763
3.02		1.14648	2.98914	1.61895	3.98857	4.77449	2.06928	2.703	1.13267	9.27869	9.87973		-0.92931	-0.39411	21.2976	10.2166	27.826	-0.3142	4.53982	-0.31459	3.66778	-0.33312		-0.09724	14.4719	4.45347	1.4667	-8.18543	7.47863	3.02306	6.51946	4.48723	6.00489		-2.00402	8.45505	3.33542	-1.60962	9.03712	0.260506	-0.5736	6.50401	9.62042	-5.30888
3.04		0.956249	3.55007	1.23085	3.7748	4.67093	2.20794	2.34553	1.36452	9.57432	10.4013		-1.07737	-0.42667	21.2215	10.629	27.654	-0.24704	4.8665	-0.32033	3.18143	-0.52243		-0.03756	14.4356	4.19489	1.30473	-8.06995	7.19206	2.63326	6.58825	4.02358	5.15973		-1.64564	8.56771	3.78687	-1.0102	9.43062	0.171559	-1.13426	6.9219	9.18028	-5.47115
3.06		0.481918	3.85551	1.08527	3.78592	5.23903	2.06144	1.80012	2.00852	9.9056	11.0243		-1.60156	-0.37959	21.4586	10.7218	27.0121	-0.36067	5.12471	-0.40972	2.98905	-0.8498		-0.10167	14.3805	4.06437	1.07254	-7.83579	7.12841	2.58002	6.71713	3.88346	4.54599		-1.56507	8.53576	4.38417	-0.68293	9.02865	0.144764	-1.19027	7.37512	8.7839	-5.82578
3.08		0.425981	4.02595	1.42304	4.0359	5.76734	1.73326	1.12367	2.02643	10.3086	11.1721		-1.9252	-0.63791	21.6432	11.2209	26.2773	-0.5623	5.16531	-0.54385	2.60462	-0.90082		-0.56313	14.579	3.95517	0.802329	-7.65305	7.34453	2.61278	6.24073	4.10794	4.09281		-1.51456	8.51566	5.03048	-0.86825	8.46267	0.158396	-1.33074	7.53352	9.00063	-6.40878
3.1		0.274729	4.22469	1.61673	4.29807	6.11733	1.61757	0.728111	2.24256	10.6842	11.0393		-2.35956	-0.98394	21.6758	11.6957	25.7043	-0.58241	5.12068	-0.84879	2.55147	-0.78987		-0.91508	14.7407	3.8698	0.565834	-7.79025	7.47992	2.52374	5.90424	4.30103	4.57847		-1.64212	8.26792	5.00134	-1.38205	7.98919	0.156782	-1.40491	7.07428	8.81047	-6.66878
3.12		0.477088	4.33663	1.53468	4.76089	6.30576	1.45548	0.588721	2.20187	11.0362	10.8029		-2.44622	-1.20509	21.5104	12.3155	25.6833	-0.56352	5.1441	-1.2892	2.5036	-0.79421		-1.11665	14.6763	3.66398	0.420265	-8.09675	7.21822	2.33506	5.90488	4.22485	4.99136		-1.7266	8.05059	4.6076	-1.74033	8.00418	0.353071	-1.56954	6.72998	8.66326	-6.78214
3.14		0.409542	4.45982	1.43759	4.9649	6.29741	1.36726	0.930352	2.60014	11.0545	10.9049		-2.69654	-1.25081	21.3802	12.5317	25.8758	-0.62637	5.03453	-1.39124	2.743	-0.9356		-1.02152	14.2246	3.22762	0.260319	-8.4937	6.78332	2.20334	5.97241	3.79182	5.19099		-1.64537	7.85758	3.34225	-1.6972	8.13505	0.553774	-1.95453	6.64296	8.12006	-6.79595
3.16		0.498556	4.72154	1.33756	5.16718	6.20576	1.02772	1.43736	2.74668	10.9139	11.1347		-2.84293	-1.16762	21.1189	12.5031	25.7587	-0.90139	5.03361	-1.21048	2.85423	-1.33245		-1.16387	13.6464	2.85595	0.023763	-8.59931	6.51893	2.2536	6.37646	3.43269	4.7797		-1.6722	7.89328	2.84182	-1.37075	8.1366	0.493298	-2.0372	6.90692	7.84343	-6.9186
3.18		0.365333	4.9862	1.17394	4.91431	5.89616	0.950049	1.90744	2.69896	10.585	11.4438		-3.12145	-1.06721	20.7729	12.7911	25.4411	-1.01057	5.23124	-0.73611	3.00795	-1.52		-1.18684	13.1016	2.50868	-0.16365	-8.54353	6.56941	2.32036	6.4949	3.5688	4.43657		-1.76802	7.91264	2.06967	-1.07542	7.95735	0.321514	-2.14428	7.2306	7.51365	-6.82683
3.2		0.274967	5.03702	0.901068	4.77007	5.78957	0.928958	2.02095	2.19801	10.502	11.643		-3.24254	-0.75882	20.2007	13.481	24.8864	-1.05464	5.61791	-0.56483	3.07401	-1.52585		-1.15409	12.8178	2.48331	-0.24847	-8.31909	6.53123	2.14261	6.90203	4.08262	4.45491		-1.93402	7.98245	2.32038	-0.99824	7.7096	0.110898	-1.74638	7.35997	7.24946	-6.61419
3.22		-0.17016	4.68251	0.728443	4.54878	5.57795	1.12541	1.96152	1.78883	10.6042	11.7609		-3.44531	-0.39417	20.4051	14.4215	24.9596	-0.81421	5.81988	-0.4504	3.25303	-1.26089		-1.14068	12.6739	2.27998	-0.23663	-8.17325	6.27818	1.88727	6.93087	4.35498	4.73385		-1.9923	7.92296	2.25358	-0.9364	7.57155	0.391004	-1.51177	7.38173	6.96134	-6.60205
3.24		-0.22775	4.28377	0.616039	4.61855	5.35591	1.08843	1.84284	1.57152	10.8817	11.8615		-3.49908	-0.29336	20.8665	14.7801	24.7197	-0.48952	5.73843	-0.72786	3.52821	-1.09709		-1.51928	12.6317	2.0275	-0.39699	-8.19229	5.74371	1.52697	7.00496	3.99096	4.79283		-1.91848	7.95914	2.98538	-0.93872	7.79819	0.616745	-1.06816	7.21642	6.88405	-7.18735
3.26		-0.25556	3.83636	0.517179	4.61264	4.90916	1.25134	1.59942	1.29546	11.062	11.8971		-3.66986	-0.52592	21.5077	14.8369	24.8228	-0.0583	5.38898	-1.01196	3.77544	-1.32872		-2.14748	12.5352	1.58818	-0.74583	-8.32251	5.63647	1.6057	6.84246	3.30748	4.42162		-2.0426	7.7892	3.13496	-0.93449	7.9324	0.953506	-0.98468	7.31466	7.17302	-7.87214
3.28		0.109542	3.45198	0.184534	4.59242	4.7237	1.27513	1.27905	0.804346	10.9799	11.8158		-3.84552	-0.77046	21.2472	15.0898	24.7407	0.198697	5.30308	-1.41838	3.86859	-1.66448		-2.53913	12.3081	1.28014	-1.2091	-8.54187	5.74344	1.65162	6.79889	2.90255	3.76395		-2.07485	7.46265	3.34328	-1.05679	8.25527	1.07898	-0.96572	7.24985	7.1128	-8.14749
3.3		-0.17183	3.06435	-0.22987	4.27828	4.80804	1.4816	0.971643	0.392768	10.8267	11.4638		-4.17613	-1.01911	20.696	15.3666	25.1378	0.401771	5.14588	-1.51997	3.66799	-1.80814		-2.61449	11.941	1.163	-1.47803	-8.62929	6.20531	1.82944	6.76585	2.87055	3.44054		-2.34115	6.87782	3.15254	-1.18974	7.92605	1.01948	-1.11049	7.26032	6.76391	-7.63422
3.32		-0.41005	3.09529	-0.45	4.08784	5.23993	1.29039	0.9633	0.56389	10.6395	11.1335		-4.42123	-1.11568	19.9485	15.7448	25.0592	0.491021	5.24626	-1.2797	3.4245	-1.55299		-2.60189	11.5083	1.09414	-1.56455	-8.70168	6.0556	1.75311	6.64853	2.76959	3.69232		-2.40305	6.63513	3.18027	-1.45944	8.13317	0.860757	-1.26953	7.14034	5.98066	-7.54752
3.34		-0.689	3.48782	-0.35454	3.71305	5.73788	1.21212	1.07732	0.890979	10.6063	10.7657		-4.48319	-1.36832	19.7427	15.7585	24.8775	0.570082	4.82534	-0.91486	3.33675	-1.32926		-2.62109	11.0788	0.943024	-1.62697	-8.81497	5.72628	1.7579	6.27211	2.48906	4.30648		-2.53113	6.67884	3.18854	-1.56961	7.9752	0.578934	-1.27364	7.12315	5.80678	-7.86557
3.36		-0.51894	3.95264	0.120866	3.58087	5.78184	1.01038	1.32915	0.981287	10.5384	10.5872		-4.48746	-1.3752	19.8223	16.414	24.159	0.329151	4.52162	-0.80029	3.63486	-1.20961		-2.62127	10.6735	0.743903	-1.7879	-8.94435	5.16352	1.59749	6.02009	2.23965	4.43603		-2.43568	6.89159	3.01754	-2.00639	8.43132	0.544822	-1.30944	7.04452	5.79864	-8.64916
3.38		-0.49366	4.04142	0.314691	3.27952	5.64144	1.12262	1.50289	0.724331	10.6766	10.3453		-4.56133	-1.56617	20.2891	16.961	24.0989	0.134423	4.11808	-0.97553	4.08044	-1.33882		-2.50135	10.3765	0.759326	-1.90368	-9.12906	4.98997	1.46818	6.13282	2.25574	4.16365		-2.29762	6.8811	2.84101	-2.32605	8.15224	0.500839	-1.41528	6.89454	5.81787	-8.61438
3.4		-0.51503	3.68639	0.358434	3.39799	5.25021	1.22834	1.61598	0.646278	10.7415	10.1725		-4.69991	-1.74393	20.39	17.8612	23.4535	0.110729	4.09926	-1.26718	4.39707	-1.67629		-2.36887	10.292	0.873021	-2.04079	-9.13563	4.77106	1.30816	6.26591	2.28028	3.71545		-2.18859	6.8419	2.70029	-2.79483	7.997	0.519356	-1.79909	6.85611	5.36314	-8.23976
3.42		-0.5258	3.42924	-0.09971	3.29131	5.31266	1.50973	1.62396	0.781934	10.8311	9.86616		-4.75549	-2.16528	20.3108	18.3901	22.9628	0.522982	4.24427	-1.37897	4.26173	-2.29625		-2.08275	10.4426	0.995671	-2.13774	-9.28095	4.56548	1.06721	6.31551	2.1651	3.73389		-2.46015	6.87701	2.55016	-2.60939	7.3498	0.384403	-2.20038	6.94382	4.85752	-7.45416
3.44		-0.41751	3.1509	-0.26058	3.14053	5.34519	1.47158	1.46971	0.951595	10.7232	9.488		-4.71043	-2.33633	19.9647	19.2381	21.4108	1.21473	4.45796	-1.13968	4.12265	-2.59202		-1.84244	10.4853	1.05195	-2.41092	-9.27502	4.26144	0.689018	5.96301	2.14066	4.10811		-2.87451	7.24831	2.4754	-2.05695	7.04708	0.438727	-2.56279	7.21332	4.55198	-7.35386
3.46		-0.52771	3.1706	-0.35206	2.85461	5.45668	1.41986	1.18574	0.652121	10.7832	9.26452		-4.60262	-2.27024	19.6135	19.9914	20.3752	1.70372	4.591	-0.6831	4.06001	-2.53643		-1.74911	10.3587	1.12043	-2.6302	-9.39364	4.13509	0.407572	5.99641	2.27606	4.45892		-3.35767	7.50865	2.02388	-1.27722	6.8211	0.547439	-2.51486	7.20755	4.46319	-7.53167
3.48		-0.81461	3.03285	0.039199	2.765	5.4357	1.26025	0.905343	0.268136	10.8362	9.07268		-4.59667	-1.92727	19.2082	20.4472	19.6042	2.18998	4.65281	-0.05449	4.31997	-2.15667		-2.1312	10.0621	1.21877	-2.78253	-9.29862	4.00611	0.563214	5.83652	2.55828	4.66382		-3.11843	7.59862	1.95976	-0.97112	7.17301	0.820412	-2.26903	6.82284	4.476	-8.39093
3.5		-0.96936	3.36059	0.415185	3.24686	5.31391	1.27148	0.805947	-0.175	10.9249	9.01893		-4.54221	-1.88398	19.08	20.8424	19.1513	2.46839	4.564	0.143997	4.51351	-2.07338		-2.46992	9.87948	1.29641	-2.73047	-9.3257	4.09441	0.937161	5.73989	2.53803	4.32698		-2.86765	6.90829	1.66983	-1.12301	7.724	0.878048	-2.02634	6.09846	4.36192	-9.01688
3.52		-0.86337	3.83204	0.801155	3.40273	5.23889	1.16459	0.932715	-0.11391	10.985	8.7891		-4.6855	-2.2032	19	20.7606	18.4636	3.13044	4.4669	0.062285	4.73594	-2.01103		-2.83183	9.81406	1.49785	-2.48796	-9.34851	4.32289	1.12199	5.26219	2.16029	4.19417		-2.45557	6.37064	1.96351	-1.53164	8.11598	0.916472	-2.13465	5.55834	4.33345	-9.42936
3.54		-0.75231	4.50328	0.939215	3.66455	5.1816	1.04984	1.1257	0.122233	11.3496	8.68599		-4.75705	-2.76207	18.7581	21.273	17.6758	3.55154	4.21151	-0.48769	4.96721	-1.92339		-2.86693	9.77726	1.66333	-2.24473	-9.40706	4.84322	0.693045	4.77398	1.82177	4.2258		-2.65143	5.79888	1.9316	-1.5699	8.05984	1.02447	-2.51438	5.0929	4.2863	-9.19493
3.56		-0.58802	4.78535	0.930148	3.39329	5.06472	1.02573	1.21484	0.323138	11.9819	8.69222		-5.08782	-3.10249	17.7512	21.3531	17.8592	3.84518	4.0511	-0.99594	5.07913	-1.5909		-2.97607	9.84443	1.67912	-2.1181	-9.41475	5.16549	-0.02094	4.40086	1.69083	4.74669		-2.81522	5.7362	2.19142	-1.63317	7.64477	1.12903	-2.8475	4.68915	4.46223	-8.94164
3.58		-0.4875	4.98172	1.00226	3.47435	4.91768	1.09797	1.14702	0.360201	12.6728	8.76954		-5.25808	-3.14979	16.7434	21.8561	17.8095	3.67264	3.92504	-1.46933	5.06037	-1.32774		-2.94869	9.97449	1.46595	-2.2508	-9.28293	5.12655	-0.71035	4.33708	1.99858	5.03204		-3.23925	5.52289	1.98887	-1.35398	7.50802	1.15576	-2.76514	4.34499	4.32185	-8.52686
3.6		-0.12045	5.13753	1.02742	3.32502	4.67195	0.984123	1.00067	0.242529	13.1385	8.81519		-5.47003	-3.11229	16.044	21.8695	17.6698	3.53736	3.99199	-1.59546	4.92369	-1.07809		-3.01771	10.154	1.11355	-2.5011	-9.25099	4.83194	-0.92043	4.45872	1.91945	5.00029		-3.53985	5.47235	2.05476	-1.55754	7.56785	0.921908	-2.56392	4.47372	4.18899	-8.35969
3.62		-0.13561	5.68686	1.0897	3.40032	4.64672	0.707074	0.967152	0.215873	13.4649	8.72646		-5.57576	-3.12228	16.1778	22.2636	16.7827	3.56082	4.20521	-1.38228	5.14866	-0.98855		-3.24472	10.2836	1.03455	-2.88757	-9.23697	4.37106	-0.82234	4.35632	1.71025	4.79878		-3.60727	5.54181	1.62969	-1.51139	7.54572	0.885467	-2.22095	4.86796	3.94985	-8.06656
3.64		-0.09393	6.15267	0.781657	3.48981	4.78215	0.317936	1.24091	0.453156	13.8288	8.77031		-5.76422	-3.11096	16.4753	22.5227	16.8068	3.82325	4.5386	-0.96442	5.48688	-0.90215		-3.43595	10.2608	1.13096	-3.20819	-9.34486	4.26663	-0.5082	3.98061	1.11234	4.44951		-3.15377	5.5523	1.45006	-1.76847	6.94678	0.767334	-2.31823	5.14588	3.71902	-8.04397
3.66		-0.24162	6.89951	0.532201	3.74866	4.98697	0.188714	1.45526	0.763494	14.2256	8.97531		-5.94026	-3.07892	16.7302	22.6961	17.1066	4.1408	4.78559	-0.5787	5.80668	-0.95339		-3.6414	10.2803	1.33978	-3.43355	-9.33802	4.2625	-0.35879	3.34105	0.906897	4.38037		-2.4767	5.44046	0.876405	-1.84596	6.2655	0.682086	-2.45787	4.98618	3.32612	-7.98504
3.68		0.017943	7.45916	0.000582	3.67753	5.18999	0.243573	1.57905	0.981812	14.6385	9.27862		-6.03245	-2.9157	16.887	22.6235	17.2588	4.15027	4.80172	-0.64906	5.7267	-1.21611		-3.68801	10.3044	1.37071	-3.43232	-9.21271	4.60387	-0.23431	3.04943	0.76363	4.35011		-2.12375	5.21673	0.394132	-2.21193	6.28468	0.214949	-2.70491	4.72883	2.73355	-8.11132
3.7		0.240041	8.1612	-0.09235	3.53371	5.09813	0.415742	1.46448	0.884772	14.8709	9.40588		-6.16081	-2.88234	17.0071	22.1635	16.6207	3.85385	4.73354	-1.12629	5.56159	-1.60785		-4.01004	10.4573	1.23299	-3.4286	-9.18348	4.74166	-0.12466	3.0071	0.979099	4.66414		-2.0733	5.05229	-0.18987	-2.34957	7.02293	0.033968	-2.5705	4.84787	2.7506	-8.34449
3.72		0.311821	8.38941	-0.42602	3.09824	4.7984	0.615636	1.47454	0.585662	15.1476	9.49489		-6.40125	-2.75566	16.9372	21.8981	15.901	3.46341	4.71158	-1.62379	5.33478	-2.02471		-4.26323	10.5968	1.28618	-3.4049	-9.38864	4.87363	0.002574	3.38621	1.15455	4.9489		-2.33052	5.03917	-0.63799	-2.36771	8.10988	-0.22664	-2.42582	5.03806	2.83876	-8.82329
3.74		0.218633	8.59887	-0.32909	2.88875	4.42287	0.755661	1.58026	0.516671	15.2224	9.60797		-6.78686	-2.70789	16.3466	21.7037	15.9794	3.34775	4.72084	-1.90284	5.16983	-2.06042		-4.23585	10.5273	1.27948	-3.27149	-9.71816	4.76346	0.014418	3.57481	1.10866	4.82399		-2.63231	4.80659	-0.5584	-2.11094	8.46799	-0.33817	-2.22562	4.99877	2.97653	-8.9088
3.76		0.197105	8.8003	-0.71418	2.64034	4.16109	0.890447	1.57441	0.430608	15.4026	9.96695		-7.07229	-2.71812	15.7953	22.1926	16.8913	3.53408	4.61588	-1.65534	4.9866	-1.64694		-3.93205	10.2896	1.54005	-3.078	-9.91623	4.7052	0.025439	3.72006	0.837421	4.72833		-3.13084	4.46604	-0.44864	-2.27134	8.61672	-0.49475	-2.43034	4.45616	2.57262	-8.90296
3.78		0.444746	9.28499	-0.59518	2.82663	4.04731	0.868726	1.48176	0.362871	15.6279	10.1762		-7.21879	-3.00926	15.6699	22.6451	17.8679	3.56985	4.49812	-1.55565	4.97397	-1.13218		-3.67548	10.2132	1.6277	-2.96741	-10.0546	4.55271	0.221031	3.83736	0.54162	4.3457		-3.40741	4.00077	0.661312	-2.4063	8.288	-0.36067	-2.52131	4.02867	2.22663	-8.46876
3.8		0.667162	9.5144	-0.88681	3.15457	3.89405	0.872626	1.33439	0.137364	16.1799	10.3709		-7.12404	-3.52262	15.7637	22.9558	18.4079	3.41554	4.55733	-1.36849	5.03659	-0.82374		-3.7557	10.5559	1.85829	-3.07524	-10.2835	4.4548	0.429485	4.12969	0.64869	4.49806		-3.4591	4.043	1.17905	-2.54959	8.40079	-0.00415	-2.79747	3.81878	2.07552	-8.24211
3.82		0.691552	9.43517	-0.53715	3.33326	3.64471	0.986742	1.32766	-0.15939	16.6876	10.3619		-6.95996	-3.94946	15.6237	22.8572	18.808	3.1002	4.71199	-1.47947	5.03413	-1.16725		-3.76889	11.2061	1.86685	-3.27134	-10.5217	4.19396	0.119803	4.18354	0.718072	4.3978		-3.3042	4.40909	1.69195	-2.28269	8.0546	0.227376	-2.79353	3.69744	1.93389	-7.71973
3.84		0.506348	9.40264	-0.52813	3.09092	3.45069	1.023	1.49134	-0.03371	16.9115	10.4957		-6.71064	-4.03408	14.9944	22.6687	19.5615	3.1006	4.74419	-1.4108	4.68203	-1.3572		-3.75658	11.7704	1.90535	-3.35015	-10.5509	3.97646	-0.29606	3.84541	0.626456	4.43294		-3.2592	4.83558	0.362574	-2.03915	7.7832	0.276121	-2.90565	3.6405	1.83624	-7.16405
3.86		0.210025	9.71264	-0.191	2.4584	3.22257	0.812452	1.59158	0.014101	16.8999	10.6664		-6.52052	-3.91983	14.6695	22.6719	20.3743	3.39419	4.44096	-1.24911	4.45163	-1.52584		-3.69583	12.1352	1.75646	-3.41571	-10.5008	4.02563	-0.66796	3.23642	0.285855	3.96304		-3.52653	4.62282	-0.54853	-1.88004	7.22152	0.242806	-2.732	3.59327	1.8939	-6.56787
3.88		0.157865	10.2494	-0.33321	2.01729	3.19632	0.554046	1.53433	0.456648	16.8061	11.0349		-6.53286	-3.83532	14.4394	22.531	20.8078	3.8314	4.06805	-0.94793	4.40534	-1.60212		-3.55062	12.4876	1.61989	-3.51321	-10.4725	4.25697	-0.38649	2.83178	0.09786	3.50308		-3.70683	4.58874	-1.27728	-2.03783	7.15454	0.30782	-2.64305	3.78865	2.1326	-6.02814
3.9		0.302737	10.1129	-0.53773	1.80814	3.28273	0.444825	1.34313	0.674898	16.9225	11.3535		-6.74219	-3.9776	14.2042	22.6911	21.0825	4.01687	3.846	-0.83132	4.83861	-2.00643		-3.32996	12.7963	1.54713	-3.72202	-10.6081	4.3069	-0.14339	2.78429	-0.16549	3.27374		-3.95595	4.7675	-0.89008	-2.25532	6.88977	0.374899	-2.66678	3.56155	2.1667	-5.6271
3.92		0.601644	9.76932	-0.67187	2.12805	3.68493	0.256767	1.31836	1.14896	16.9018	11.5082		-7.07595	-4.10428	13.4941	22.902	21.3147	3.88941	4.11333	-1.01137	5.19588	-2.49015		-3.20959	13.0918	1.76062	-3.98227	-10.6962	3.94659	0.255806	3.29411	-0.46079	3.45655		-3.79842	5.4377	-0.66705	-2.44768	6.76362	0.468199	-2.99416	3.30272	1.83851	-5.24543
3.94		0.670979	9.29444	-0.61557	2.18947	4.01983	-0.32079	1.48936	1.37778	16.8131	11.4377		-7.35664	-4.16137	12.6165	23.7791	21.9537	3.39004	4.42099	-1.23808	5.45862	-2.56175		-3.32664	13.0923	2.03813	-3.92076	-10.7911	3.45898	0.552344	4.11705	-0.75752	3.83025		-3.60689	5.25783	-0.72468	-2.34403	6.43959	0.475067	-3.45435	2.81213	1.54578	-4.86831
3.96		0.67082	9.29181	-0.3517	2.10718	4.20216	-0.87116	1.43908	1.73625	16.5187	11.2505		-7.55975	-4.11689	11.9432	24.2682	22.4053	2.96252	4.75013	-1.24568	5.41239	-2.38767		-3.65157	12.9376	2.17973	-3.83381	-10.8301	3.30019	0.957342	5.16297	-0.62139	3.93983		-3.32494	4.6528	-1.10999	-2.47257	6.74998	0.430716	-3.54626	2.78732	1.52547	-4.97983
3.98		0.605778	9.16818	-0.38035	1.54649	4.15674	-0.81275	1.17312	1.96815	16.2793	11.0819		-7.72712	-4.03281	11.502	24.5431	22.8622	2.78091	4.70732	-1.16931	5.09083	-2.01782		-3.68008	12.6959	2.03226	-3.65377	-10.85	3.30243	0.99387	5.65566	-0.44275	3.93234		-3.1298	3.94238	-1.40603	-2.69077	6.93276	0.084717	-3.4998	2.70399	1.60809	-5.30769
4		0.576538	9.34092	-0.62088	1.52166	4.11707	-0.27775	0.85756	2.2909	16.0107	10.8576		-7.66115	-3.89765	11.5402	23.7253	22.8126	3.11242	4.60456	-1.22169	4.93246	-1.79418		-3.8795	12.5086	1.91956	-3.84868	-10.9166	3.51217	0.51928	5.84826	-0.24376	3.8864		-3.22661	4.14981	-1.30455	-3.23971	7.11315	-0.26488	-3.1556	2.52044	1.49619	-5.7941
4.02		0.611821	9.60517	-0.69381	1.7781	4.12922	0.113874	0.895318	2.16691	15.6939	10.7422		-7.50446	-3.87523	11.8287	23.0893	22.6564	3.6947	4.03788	-1.32972	4.89127	-1.64796		-3.74867	12.2638	1.71562	-3.98804	-11.0311	3.31559	-0.25233	5.44934	-0.34329	3.81613		-3.10896	4.60974	-0.96317	-3.35494	6.76378	-0.43437	-2.96455	2.15906	1.21382	-5.53621
4.04		0.580474	10.1021	-0.43245	2.2872	4.02958	0.051959	1.12791	2.17327	15.2488	10.6315		-7.34765	-3.72513	12.5874	22.3672	22.6857	4.01604	3.40697	-1.27549	5.26913	-1.67976		-3.74637	11.9825	1.64024	-4.16176	-11.2216	3.19353	-0.87403	5.0865	-0.04266	3.69564		-2.96929	5.02541	-0.59225	-3.32943	6.67585	-0.17945	-2.60377	1.97402	0.844857	-4.94633
4.06		0.830302	10.3251	0.205667	2.25292	3.95302	-0.33087	1.21058	2.07845	14.7119	10.6669		-7.51408	-3.68762	13.2354	22.19	23.1362	4.12787	2.8564	-1.1821	5.46154	-1.85482		-3.47317	11.6714	1.39017	-4.14543	-11.2692	2.8063	-0.62911	4.42302	-0.00295	3.18878		-2.97182	4.92398	-0.51561	-3.24208	6.57551	0.344466	-2.40811	2.08985	0.589898	-4.2651
4.08		0.866997	10.4209	0.254269	1.81097	3.91644	-0.59115	1.13453	2.20463	14.0746	10.5497		-7.7788	-3.45305	13.6236	21.5816	23.3703	4.04787	2.94899	-1.4071	5.63825	-2.12774		-3.39035	11.6452	1.30468	-4.24659	-11.27	2.92924	-0.24613	4.20048	-0.13178	2.84831		-3.36469	4.94667	-0.28377	-3.38001	6.72901	0.879315	-2.31607	2.17548	0.452033	-3.89426
4.1		1.05419	10.5968	-0.02604	1.30311	4.06773	-0.86628	0.748501	1.89249	13.3324	10.4301		-7.97074	-3.56095	13.3352	20.9337	23.1007	4.22284	3.4081	-1.76004	5.52498	-2.22524		-3.36305	11.8831	1.20495	-4.37222	-11.3398	2.81829	0.361343	4.06494	-0.89446	2.44589		-3.88434	4.89665	-0.02427	-3.60101	6.4777	1.23527	-2.34223	2.07242	0.555069	-3.52349
4.12		0.908343	10.6404	-0.7965	1.22932	4.2497	-1.03428	0.85822	1.58003	12.5321	10.0996		-7.95972	-3.66366	13.1883	20.3889	22.3754	4.33135	3.91349	-1.98963	5.4611	-2.05324		-3.52556	12.5153	1.11943	-4.63463	-11.6021	3.03864	0.32882	4.26777	-1.15074	2.43258		-3.89704	4.76476	0.262003	-3.53133	6.38439	1.11916	-2.18545	1.91291	0.640402	-3.2472
4.14		0.912319	10.4415	-0.94533	1.41463	4.38954	-1.31992	1.0555	1.41651	11.8607	9.80356		-7.86796	-3.86905	13.3668	20.3193	21.7041	4.56605	4.12756	-1.74352	5.42767	-1.77953		-3.88739	13.2058	0.929432	-4.84999	-11.9532	2.89853	0.180323	3.97406	-1.39636	2.23906		-3.66619	4.35506	0.246035	-3.55524	6.19145	0.950992	-1.96344	1.70621	0.516376	-3.04409
4.16		0.985609	9.72307	-1.21802	1.69331	4.53411	-1.40139	1.66012	1.74013	11.4824	9.47898		-7.80449	-3.90736	13.9343	20.864	21.4855	4.70711	3.97039	-1.29718	5.51105	-1.63256		-4.25221	13.8305	0.693448	-5.0943	-12.0752	3.02406	-0.22086	3.88011	-1.31648	2.05112		-3.50727	3.83228	0.146498	-3.69885	6.06312	0.622202	-1.87121	1.45782	-0.02835	-3.0858
4.18		0.917407	8.97982	-1.03546	1.7048	4.43527	-1.18534	1.4656	2.00268	11.4131	9.2842		-7.69076	-3.74658	14.1244	21.3697	21.3344	4.87731	3.82891	-0.87505	5.62057	-1.68783		-4.33309	14.0288	0.525928	-5.15082	-12.0651	2.95496	-0.51844	3.85992	-1.756	1.77896		-3.61002	3.33315	0.361465	-4.1284	5.82045	0.546008	-2.02382	0.960622	-0.64174	-3.19754
4.2		0.86964	8.49679	-1.03261	1.58506	4.31398	-0.85349	1.11895	2.12261	11.3742	9.10347		-7.5376	-3.71533	13.9307	21.9303	21.3286	4.66561	3.5714	-0.6804	5.79345	-1.83924		-3.94991	13.8819	0.432504	-5.12939	-11.9565	2.89703	-0.35273	4.20102	-1.56741	1.43478		-3.74736	2.74328	0.490799	-4.17991	5.55645	0.16884	-2.24809	0.6986	-1.12402	-3.3459
4.22		0.665134	8.22165	-0.41053	1.15572	4.04885	-0.58411	0.439733	1.92791	11.1925	8.84763		-7.25956	-3.7054	13.8112	21.7724	20.941	4.31794	3.60894	-0.79716	5.92028	-1.99604		-3.48759	13.487	0.367734	-5.00804	-11.9697	2.77454	-0.01603	4.38366	-1.36128	1.34206		-3.67412	2.32201	0.486164	-4.15665	5.78609	0.050155	-2.35001	0.567726	-0.8731	-3.56872
4.24		1.03216	8.25734	-0.06622	0.956724	4.00659	-0.77764	0.559392	1.77744	10.8277	8.58511		-7.16413	-3.98238	13.8829	21.5075	20.4848	4.04979	3.36314	-0.90422	5.87875	-2.17538		-3.03238	13.1716	0.372532	-4.98986	-11.9713	2.6432	0.346683	4.46566	-1.08558	1.09362		-3.68939	2.02871	0.251425	-3.81529	5.90371	-0.15365	-2.54823	0.865642	-0.27587	-3.86803
4.26		1.22896	8.1175	-0.31489	1.10926	3.91863	-1.05507	0.94027	1.7276	10.4599	8.26326		-7.1801	-3.89874	14.3781	20.9998	20.0282	4.04532	3.36494	-1.0199	5.65465	-2.31749		-3.05171	12.961	0.289884	-4.90218	-11.9313	2.50092	0.295626	4.52937	-1.37204	1.10614		-3.82225	1.84661	0.188307	-3.67264	6.12406	-0.09152	-2.73372	1.03996	0.338972	-4.02773
4.28		1.40033	8.27626	-0.7781	1.74041	3.91709	-1.32703	1.43651	1.92693	10.1405	7.99696		-7.40367	-3.73864	14.7333	20.6657	19.3087	4.20154	3.0503	-0.97605	5.56716	-2.42942		-3.28378	12.8454	0.188341	-4.72	-11.941	2.27994	0.056403	4.38504	-1.74163	0.92191		-3.93097	1.72003	0.111967	-3.14723	5.86648	-0.16447	-2.96957	1.20981	0.524757	-3.98706
4.3		1.17924	8.0289	-1.02039	2.21472	3.54819	-1.36	1.47652	2.13139	9.94549	7.80042		-7.49507	-3.59704	15.1736	20.4113	18.6283	4.081	2.96259	-0.99529	5.46795	-2.48402		-3.80693	12.7432	0.122685	-4.57346	-11.9687	2.10454	-0.15409	4.07876	-1.90194	0.790813		-3.64889	1.83833	-0.40091	-2.87003	5.9907	-0.14906	-3.01763	0.987645	0.210382	-3.2854
4.32		1.1347	8.10596	-0.49638	2.57426	3.25159	-1.50803	1.16001	2.01292	9.77923	7.7246		-7.68782	-3.83994	14.9829	19.7207	17.7919	3.93999	2.61422	-0.9699	5.39009	-2.42448		-3.81443	12.7058	0.255889	-4.63476	-12.0754	1.95834	-0.30633	3.89437	-1.80386	0.29933		-3.06506	2.17223	-0.80835	-2.64509	6.25873	-0.02442	-2.86799	0.689159	-0.09926	-2.59624
4.34		1.02177	7.90749	-0.17829	2.72085	3.05294	-1.5807	1.00531	1.62777	9.83084	7.49083		-7.72626	-4.2236	14.6311	18.832	17.3025	3.74295	2.37448	-1.03703	4.9722	-2.23629		-3.58618	12.6489	0.424395	-4.88818	-12.1601	1.76379	-0.11974	3.80918	-1.72284	-0.23566		-2.75344	2.46523	-0.80848	-2.70256	6.50447	0.096101	-2.62356	0.470807	-0.43243	-1.92102
4.36		1.0589	8.16545	0.177952	2.80954	3.26339	-1.65825	0.773935	1.37657	9.87039	6.98311		-7.8044	-4.38902	14.1524	17.9768	17.009	4.01021	2.19654	-1.06617	4.7445	-1.89197		-3.25882	12.4241	0.381859	-5.18642	-12.2377	1.56418	0.374464	3.80964	-1.66478	-0.47794		-2.71826	2.5822	-0.36696	-2.50463	6.26682	0.13851	-2.28848	0.334893	-0.52148	-2.11924
4.38		1.04471	8.52334	0.442721	2.57446	3.51793	-1.58578	0.64108	1.70875	9.99563	6.35066		-7.70308	-4.39482	13.924	17.754	16.8128	4.23776	2.22599	-0.96716	4.46578	-1.66527		-3.5077	12.0457	0.166842	-5.39718	-12.2765	1.64532	1.27456	3.60224	-1.94677	-0.36524		-2.83537	2.32061	0.052526	-2.3244	5.82249	-0.11973	-2.17011	0.307665	-0.54882	-2.5228
4.4		1.11861	9.05951	0.660746	2.11043	3.47779	-1.81956	0.344189	2.07742	9.79348	6.07719		-7.67745	-4.30194	13.6236	17.6309	16.999	4.59165	2.35078	-0.88988	4.53476	-1.62723		-3.60802	11.632	-0.04347	-5.57749	-12.3553	1.87341	1.89412	3.46576	-2.28789	-0.29855		-2.77958	2.14068	-0.10222	-2.19364	5.56914	-0.53109	-2.24778	-0.00605	-0.55916	-3.04418
4.42		0.974955	9.56404	0.787499	1.62946	3.31916	-1.93283	0.202671	2.42952	9.48132	6.05906		-7.62334	-4.09873	13.066	17.1585	16.889	4.618	2.20197	-0.81572	4.60497	-1.98319		-3.80125	11.4333	-0.09426	-5.69651	-12.4361	1.76037	1.84323	3.37704	-2.58677	-0.31475		-2.70291	1.87632	-0.50473	-2.28557	5.87495	-0.9254	-2.33813	-0.23102	-0.61754	-3.24223
4.44		0.610311	9.61056	0.951416	1.19037	2.85265	-1.89023	0.126857	2.19546	8.98217	5.96911		-7.71044	-3.91292	12.7082	16.3503	16.4871	4.65355	2.11734	-0.85202	4.70368	-2.31792		-3.56453	11.3247	-0.20528	-5.74624	-12.5199	1.47984	1.19708	3.11979	-2.44782	-0.21425		-2.94213	1.9566	-1.13628	-2.38476	5.85445	-0.91811	-2.14428	-0.45468	-0.86537	-3.30651
4.46		0.384277	9.75169	1.29362	0.9857	2.77936	-1.66697	-0.17346	2.09769	8.64049	5.69734		-7.6839	-3.82205	13.0601	15.889	15.1137	4.32541	2.17932	-0.65586	4.39741	-2.45718		-3.47986	11.2765	-0.43045	-5.58396	-12.5252	1.14773	0.521423	3.04204	-2.13324	0.192591		-3.30283	2.02527	-1.3109	-2.17659	5.9025	-0.58551	-1.61358	-0.38798	-0.88365	-3.66603
4.48		0.202512	9.60408	1.45028	0.965828	2.77734	-1.59783	-0.4555	1.71966	8.54748	5.38397		-7.77887	-4.19456	13.9811	15.5326	13.6565	4.0455	2.51316	-0.5905	4.06126	-2.11312		-2.80205	11.2286	-0.76173	-5.20851	-12.5992	1.18179	0.521098	3.04957	-1.80134	0.244745		-3.79055	2.12215	-1.14215	-1.95995	5.19888	-0.23704	-1.18451	-0.10683	-0.57061	-3.97999
4.5		0.34464	9.75349	1.20065	1.3127	3.16189	-1.72803	-0.51309	1.77041	8.5969	5.19373		-7.63852	-4.57849	15.2289	15.3547	12.7193	3.77091	2.54457	-0.64963	3.86947	-1.51472		-2.12152	11.1867	-0.96482	-4.85084	-12.7724	1.05273	0.77236	3.34062	-1.48435	0.037751		-4.09822	2.23836	-0.80432	-1.62778	4.91115	-0.25247	-1.02093	0.147054	0.193837	-4.2667
4.52		0.245866	9.86402	0.794081	1.75764	3.27634	-1.76298	-0.30885	1.75533	8.75747	4.89116		-7.72069	-4.90409	16.1123	14.7829	12.4568	3.71767	2.29291	-0.8034	4.05826	-1.12992		-1.49318	11.1166	-1.02876	-4.64898	-12.881	0.889225	1.16036	3.24015	-1.17715	-0.41034		-4.0745	1.81882	-0.86258	-2.10423	4.81287	-0.37355	-1.29993	0.291679	0.613785	-4.07158
4.54		0.205692	10.1005	0.618345	1.83149	3.43643	-1.77742	0.009476	1.94891	8.76541	4.46601		-7.59766	-4.8989	16.8773	14.646	12.6168	3.71862	1.85224	-0.6691	4.08296	-1.12053		-1.28168	10.8101	-1.05007	-4.60269	-12.8609	0.756313	0.950218	2.99166	-1.24485	-0.60266		-3.94852	1.45308	-1.06626	-2.51023	5.25311	-0.28334	-1.71525	0.100944	0.566011	-3.78567
4.56		0.176769	10.3835	0.648075	1.6935	3.47881	-1.57794	-0.02171	1.88929	8.79578	4.10384		-7.63825	-4.92311	17.0188	14.531	12.5093	3.79877	1.65441	-0.4752	3.94703	-1.45331		-1.23985	10.3608	-1.09296	-4.57765	-12.7911	0.691826	0.834309	2.88798	-1.99811	-0.49791		-3.654	0.910435	-1.50851	-2.92807	5.54201	-0.03812	-2.1979	-0.13435	0.210188	-3.35588
4.58		0.326392	10.4853	0.905478	1.28975	3.39534	-1.28034	0.146715	1.86713	8.84822	3.92279		-7.56621	-4.73942	16.7183	14.5247	12.3654	4.00742	1.58602	-0.60858	3.61318	-1.58448		-1.2185	9.82769	-1.23051	-4.50445	-12.931	0.758651	0.732172	3.35602	-2.78247	-0.25995		-3.74251	0.952395	-1.60939	-2.74309	5.08046	0.064605	-2.4364	-0.53863	0.040344	-2.96097
4.6		0.580732	10.5728	1.03252	1.40785	3.21322	-0.89581	0.272887	2.01183	8.94049	3.97629		-7.69933	-4.52278	16.3234	14.3125	11.826	4.22403	1.63862	-1.25262	3.42707	-1.62169		-1.43078	9.55276	-1.33459	-4.52172	-13.2973	0.922176	1.04934	3.91869	-3.25259	0.051698		-3.67547	0.794015	-1.83357	-2.67372	4.57831	-0.21908	-2.41776	-1.01485	0.213739	-2.64118
4.62		0.453075	10.6374	1.32588	1.52536	2.93465	-0.57903	0.415682	2.18144	9.15316	4.21036		-7.84121	-4.24601	16.2779	14.1021	11.3666	4.2788	1.78516	-1.83697	3.33265	-1.48635		-1.5954	9.49752	-1.42604	-4.49992	-13.5242	1.23725	1.29537	4.00073	-2.94721	-0.06285		-3.46291	0.760504	-1.70212	-2.89944	4.33236	-0.59729	-2.36055	-1.56414	0.227796	-2.83826
4.64		0.290671	10.7987	1.36096	1.85939	2.92493	-0.52952	0.160103	2.31705	9.30096	4.40336		-7.90872	-4.34997	16.5955	14.1403	11.0259	4.15519	1.89203	-1.9619	3.32586	-1.60541		-1.78455	9.62826	-1.36803	-4.54146	-13.4465	1.43416	1.31669	3.61286	-2.82988	-0.45943		-3.05257	0.567537	-1.61135	-3.10818	4.85393	-0.88209	-2.24201	-1.72874	0.278855	-3.22286
4.66		0.121747	10.8751	1.2615	1.92187	2.91999	-0.52338	-0.10014	2.03278	9.55423	4.47074		-7.72553	-4.53225	16.4543	13.9079	11.2117	3.91211	1.93948	-1.7303	3.2071	-1.51417		-1.7357	9.79189	-1.27955	-4.40692	-13.0452	1.63172	1.2767	3.10717	-2.42743	-0.92972		-2.73291	0.682378	-1.62956	-3.28459	5.31924	-0.93051	-2.21771	-1.5282	0.110123	-3.59451
4.68		0.457567	10.6388	0.795559	1.90227	3.0395	-0.66385	-0.00604	1.69884	9.66547	4.10926		-7.47531	-4.69496	15.9876	13.7573	11.3979	3.83755	1.67825	-1.46417	3.1432	-1.50094		-1.76392	9.95042	-1.23451	-4.29391	-12.6829	2.04393	1.02912	2.77175	-2.36263	-1.17802		-2.69622	0.912762	-1.95996	-3.31212	5.34063	-0.85649	-1.87373	-1.13266	0.143647	-3.37864
4.7		0.706819	10.4413	0.511829	1.84011	3.01231	-0.66914	0.560286	1.35338	9.80665	3.76646		-7.33566	-4.61756	15.542	13.3956	11.436	3.80553	1.36661	-1.52375	3.15287	-1.2674		-1.91154	9.92399	-1.33577	-4.03591	-12.5056	2.51878	0.894396	2.5207	-1.81395	-1.13402		-2.8865	1.14464	-2.49568	-3.51552	4.95991	-0.55008	-1.62886	-0.84601	-0.03422	-3.03713
4.72		0.590075	10.6767	0.527835	1.65206	3.05565	-0.93294	0.986946	1.32093	9.87607	3.38358		-7.47293	-4.6157	15.6641	13.2693	11.3589	3.66306	1.17708	-1.3426	3.35657	-1.57903		-2.22118	9.70076	-1.61213	-3.8574	-12.4619	2.48531	0.405363	2.10264	-1.83332	-1.04466		-3.26931	1.06304	-2.63995	-3.75405	4.43003	-0.19422	-1.42121	-0.8359	-0.16228	-2.91395
4.74		0.04287	11.3144	1.01978	1.53607	2.94739	-1.11316	1.20851	1.47258	10.1721	3.27184		-7.66272	-4.70058	15.9852	13.0014	11.0693	3.27777	1.1932	-1.21777	3.38213	-1.85914		-2.37984	9.47221	-1.96948	-3.58892	-12.4294	1.76755	0.358484	2.01033	-1.6833	-0.91774		-3.62921	0.614479	-2.7486	-3.68203	4.3065	0.243174	-1.69102	-0.9006	-0.28661	-2.96803
4.76		-0.48571	11.9358	1.7707	1.51984	3.00088	-1.37199	0.985861	1.70462	10.5029	3.15301		-7.74362	-4.81365	15.9608	12.5197	10.4402	3.17077	1.44551	-0.87737	3.38754	-2.077		-2.25229	9.49878	-2.39816	-3.47533	-12.2899	0.930583	0.322497	1.99333	-1.873	-0.76734		-3.57482	0.194728	-2.77145	-3.34005	4.33294	0.354277	-1.80233	-1.04151	-0.10312	-3.11428
4.78		-0.73414	12.1766	2.57005	1.71022	2.87158	-1.27403	0.791559	1.75823	10.9345	3.0901		-7.60987	-4.8615	15.67	11.9622	9.73666	3.24638	1.81896	-0.89414	3.28604	-1.68197		-1.92436	9.70936	-2.63803	-3.36308	-12.1723	0.329056	0.844097	2.43224	-1.81405	-0.93203		-3.47377	0.032156	-2.9671	-2.55455	4.44452	0.401244	-1.9587	-0.85978	0.118383	-3.04489
4.8		-0.9176	12.0591	3.10209	1.96594	2.8304	-1.32009	0.562819	1.66256	11.3139	2.9931		-7.42717	-4.80188	14.924	11.5088	9.66092	3.66149	2.17616	-0.80484	3.32728	-1.26244		-1.89282	9.8563	-2.73867	-3.52901	-12.0847	0.045372	0.878568	2.89145	-1.9658	-1.44711		-3.45239	0.068388	-2.83864	-2.0902	4.38684	0.054897	-1.86427	-0.6752	0.427131	-3.07904
4.82		-0.93537	11.7034	3.1397	1.977	2.70853	-1.24938	0.691247	1.39302	11.7457	2.91792		-7.26235	-4.83025	13.8849	11.3827	9.97994	3.63831	2.2223	-0.66817	3.1083	-1.17533		-2.04147	10.0095	-2.62166	-3.64449	-12.0805	-0.24048	0.884501	3.35689	-2.04668	-2.19502		-3.80992	0.241779	-2.71707	-1.97102	4.15874	-0.20841	-2.0986	-0.81399	0.587	-2.86678
4.84		-0.71693	11.4009	2.59691	1.95576	2.72805	-1.51999	0.8602	1.32223	12.101	2.88412		-7.0997	-5.03867	12.3743	11.4548	10.1658	3.7847	2.02885	-0.43633	2.8488	-1.36076		-2.39829	9.94032	-2.61691	-3.88659	-12.0564	-0.3547	0.456226	3.6041	-2.05606	-2.65502		-4.07696	0.214325	-2.70435	-2.32138	3.96191	-0.61325	-2.301	-1.25402	0.677187	-2.49114
4.86		-0.30297	11.2242	2.14935	1.85542	2.666	-1.53924	1.17212	1.54046	12.2806	2.97413		-6.86991	-5.26968	10.9488	11.1899	9.8918	3.79162	1.83489	-0.36556	2.41262	-1.50771		-2.37026	9.72897	-2.65997	-3.82545	-12.0498	-0.19324	0.27354	3.55443	-1.90362	-2.68738		-4.1671	0.233176	-2.90778	-2.67169	3.80987	-0.52802	-2.72268	-1.56605	0.42201	-2.21025
4.88		-0.04306	11.4452	1.81458	1.80937	2.78448	-1.86036	1.10748	2.10426	12.2807	2.92727		-6.72081	-5.34601	10.1336	10.7827	9.76663	3.79116	1.97389	-0.57769	2.12843	-1.37966		-2.29381	9.26444	-2.6808	-3.82748	-12.0012	0.073423	0.255459	3.42378	-1.94219	-2.50404		-3.8359	-0.0677	-2.84597	-3.00479	3.74137	-0.36674	-2.87295	-1.4105	0.126305	-2.32293
4.9		0.003015	11.7674	2.08732	1.6814	2.74885	-1.77309	1.01457	2.76672	12.3794	2.74778		-6.67555	-5.06989	9.64193	9.87583	9.86131	3.39946	2.13121	-0.91661	1.72813	-1.21555		-1.93916	9.01472	-2.54959	-3.63155	-11.9554	0.326349	0.443537	3.22487	-2.08465	-2.12948		-3.26301	-0.12565	-2.40684	-3.42167	3.85988	-0.12819	-2.84987	-1.25571	-0.14421	-2.62814
4.92		-0.05521	12.0055	2.12829	1.50594	2.96679	-1.95293	0.687245	3.2543	12.552	2.28259		-6.90897	-4.75555	9.33864	9.07488	10.1599	2.95899	2.32334	-1.23816	1.4652	-1.28798		-1.76064	9.11563	-2.29397	-3.78509	-11.9011	0.342671	0.798777	2.82033	-2.27684	-1.71721		-2.6973	-0.43677	-1.93711	-3.72924	3.73121	-0.39895	-2.29867	-1.35965	0.03491	-2.76688
4.94		-0.08389	11.7045	2.02197	1.50727	2.84208	-1.59196	0.609346	3.36982	12.8896	1.95117		-7.09912	-4.54156	8.97479	8.34689	10.6395	2.8321	2.10751	-1.175	1.32161	-1.42171		-1.73964	9.43093	-2.27858	-3.89907	-11.8796	0.570663	0.749559	2.26511	-2.49115	-1.68534		-2.74217	-0.42589	-1.73104	-3.67045	3.59532	-0.84369	-2.06464	-1.74614	0.068579	-2.57666
4.96		-0.09757	11.3234	1.55362	1.50721	2.93271	-1.33875	0.465721	3.21116	13.0451	1.77673		-7.29278	-4.51943	9.00061	8.05105	11.0144	3.15898	1.84491	-0.9539	1.36263	-1.67891		-1.89676	9.74096	-2.35936	-4.14413	-11.7734	0.670624	0.592727	1.81938	-2.46922	-2.16621		-3.15473	-0.50601	-2.12284	-3.17104	3.23169	-1.25949	-2.09085	-2.02921	-0.10317	-2.19859
4.98		0.022237	11.1748	1.04152	1.76688	2.83634	-0.86498	0.588594	3.04794	13.3821	1.62457		-7.34365	-4.60852	9.21934	7.87822	11.2427	3.47554	1.46355	-0.71082	1.38153	-1.73061		-2.23228	9.78156	-2.55708	-3.93863	-11.6037	0.799045	-0.04067	1.69265	-2.39626	-3.37005		-3.54211	-0.08284	-2.55232	-2.68863	3.54885	-1.30091	-2.71175	-2.13933	-0.77528	-1.65515
5		0.234197	11.4079	0.973287	1.86484	2.58682	-0.81311	0.515164	3.117	13.7569	1.43882		-7.39647	-4.55345	9.26704	7.88582	11.0305	3.67925	1.6247	-0.8821	1.41641	-1.75917		-2.72473	9.43382	-2.55903	-3.61903	-11.476	0.449562	-0.24589	1.9929	-2.01795	-4.09333		-3.60602	-0.12559	-2.87348	-2.5805	4.27208	-1.30361	-2.92877	-2.1708	-1.27771	-1.34677
5.02		0.390379	11.3795	1.15285	2.06984	2.20144	-0.9579	0.557562	3.11061	14.2039	1.12564		-7.56246	-4.52933	8.99486	7.84392	10.7758	3.53086	1.79917	-1.09428	1.50266	-1.60491		-3.1896	8.72655	-2.48569	-3.11833	-11.4705	0.149249	-0.63539	2.26675	-2.04637	-4.43014		-3.44578	0.037862	-2.54635	-2.93333	5.08137	-1.14101	-3.2052	-2.30247	-1.4683	-1.70802
5.04		0.453632	11.2867	1.73379	1.86033	1.79284	-1.25032	0.166233	2.83176	14.3792	1.06758		-7.59728	-4.45114	8.86946	8.11521	10.3403	3.36117	1.8488	-1.28012	1.65833	-1.55721		-3.57213	7.96987	-2.28582	-2.91797	-11.5542	-0.25951	-0.71713	2.30856	-2.12715	-3.77117		-3.55168	-0.15524	-2.16913	-3.4054	4.84237	-0.92687	-3.18723	-2.73311	-1.27406	-2.59937
5.06		0.413955	11.3135	1.88716	1.65566	1.87721	-1.38302	0.054279	2.17702	14.4091	0.976864		-7.78305	-4.73843	8.90095	8.2036	10.1775	3.13732	1.44887	-1.24525	1.71804	-1.5529		-3.26311	7.49985	-2.14277	-2.91941	-11.5939	-0.3412	-0.88773	2.00292	-2.16624	-3.06479		-3.44002	0.191655	-1.81534	-3.72493	4.42459	-0.56013	-3.3158	-3.14071	-1.04415	-3.45213
5.08		0.311523	11.7163	1.7592	1.43509	1.96524	-1.68816	0.083544	1.66705	14.4939	1.05245		-7.72542	-4.99507	8.9416	8.54217	10.0422	3.18551	1.20514	-1.23946	1.63872	-1.60329		-3.12145	7.3989	-2.21157	-3.2469	-11.5865	-0.19839	-0.72908	1.65173	-1.97346	-2.32037		-3.50567	0.068651	-2.15805	-3.52803	3.87092	-0.4479	-3.07971	-3.40639	-0.6093	-3.47918
5.1		0.087099	12.1102	1.26447	1.70911	1.97469	-2.0329	0.351425	1.28158	14.7501	1.06219		-7.78696	-5.36036	8.25855	8.7318	10.3304	3.45194	1.31964	-1.36662	1.67542	-1.33285		-2.92281	7.42271	-2.54401	-3.66989	-11.6061	-0.00195	-0.58106	1.45612	-1.76472	-2.10552		-3.11153	-0.06293	-2.60451	-3.164	4.19122	-0.68301	-2.82854	-3.32406	-0.23587	-2.91179
5.12		-0.2165	12.4306	1.11177	2.07364	1.78853	-2.49169	0.388694	1.16854	14.9772	1.29876		-7.68392	-5.42984	7.58724	9.07077	10.4031	3.75295	1.37197	-1.62085	1.76875	-0.94866		-3.07365	7.37498	-2.98455	-4.17449	-11.6074	0.12735	-0.51818	1.40305	-1.72357	-2.25414		-3.1303	-0.36429	-3.24216	-2.6956	4.12079	-0.98594	-2.69226	-3.24527	0.090559	-1.95995
5.14		-0.31943	12.5924	1.2794	2.18199	1.81836	-2.56003	0.238258	0.760824	15.1579	1.41008		-7.64955	-5.53754	6.83535	9.18635	10.399	3.72988	1.33384	-1.68377	2.00197	-0.42366		-3.07044	7.02149	-3.27659	-4.45852	-11.6282	0.048017	-0.34238	1.21853	-1.713	-2.59798		-2.96202	-0.41832	-3.41068	-2.63619	3.97888	-0.9876	-2.94339	-3.11447	0.059812	-1.49751
5.16		-0.12466	12.7116	1.7161	1.92324	2.15198	-2.19633	0.177641	0.377957	15.2973	1.42287		-7.48864	-5.65426	6.77532	9.29881	10.3206	3.45093	1.01473	-1.41177	2.02106	-0.25548		-3.00367	6.55259	-3.43335	-4.53064	-11.5093	0.191756	-0.10684	1.20782	-1.73552	-2.94958		-3.33173	-0.17053	-3.58502	-2.34346	3.45962	-0.81882	-3.4555	-2.97794	-0.07547	-1.24333
5.18		0.270435	12.4569	1.88188	1.52233	2.645	-1.7855	0.040742	0.176961	15.6403	1.11518		-7.31392	-5.88741	6.56242	9.44887	10.4892	3.12293	1.01195	-0.95302	1.96299	-0.07324		-3.11087	6.27821	-3.50014	-4.31197	-11.4238	0.245827	0.254896	1.21488	-1.98834	-3.33612		-3.4307	0.080085	-3.6183	-2.23471	2.94726	-0.88164	-3.95302	-2.5361	-0.23225	-1.49724
5.2		0.5306	12.3209	2.09551	1.51957	2.95659	-1.57723	-0.37709	0.426112	15.8736	0.786125		-7.16078	-6.07821	6.73769	9.52172	10.9361	3.02125	0.824126	-0.83729	1.82442	-0.0321		-3.14463	6.4651	-3.66543	-4.08378	-11.5065	0.056896	0.422447	1.50039	-2.23071	-3.59838		-3.85133	0.26728	-3.7634	-1.97633	2.65718	-1.38635	-4.30585	-2.70891	-0.13935	-1.64454
5.22		0.364975	12.0638	2.119	1.45627	2.92505	-1.99354	-0.79098	0.810599	16.0844	0.592614		-7.19607	-5.98283	6.93574	9.28068	11.0744	2.93065	0.786494	-0.96149	1.74022	0.238756		-3.38178	6.77366	-3.76735	-3.78149	-11.5857	-0.45593	0.529153	1.76237	-2.80274	-3.66534		-3.95709	0.072557	-3.58301	-2.08625	2.63055	-1.83086	-4.19589	-2.95071	0.07097	-1.73031
5.24		0.089067	12.048	2.35997	1.46788	2.41917	-2.55422	-1.01869	1.14526	16.1789	0.642138		-7.26942	-5.75698	7.51241	9.27005	10.6571	2.92462	0.591424	-1.2342	1.64851	0.325934		-3.64942	6.83079	-3.8943	-3.59725	-11.5753	-0.95567	0.435396	1.98157	-2.97829	-3.72965		-4.23288	-0.08067	-3.24737	-2.12087	2.82909	-2.13261	-4.01813	-3.56695	0.321703	-1.66868
5.26		-0.18646	11.8823	2.09753	1.35746	1.71149	-3.04646	-0.7075	1.26889	16.6042	0.954498		-7.49495	-5.53807	8.1509	9.54115	10.2987	2.84262	0.73814	-1.20804	1.60011	0.631382		-4.0165	6.5609	-3.94815	-3.40426	-11.3438	-1.0308	0.147281	2.15067	-2.74798	-4.17426		-4.03808	-0.38132	-2.71845	-2.08318	3.20726	-2.06911	-3.64497	-3.35439	0.487876	-1.66635
5.28		-0.22081	11.7728	2.02182	1.38882	1.11552	-3.28173	-0.55545	1.51095	16.8986	1.24989		-7.65399	-5.62797	8.44598	10.1609	10.157	2.80308	1.06696	-1.31193	1.53831	0.844778		-4.19884	6.3655	-4.08671	-3.35388	-11.3142	-0.88626	-0.32304	1.94237	-1.71539	-4.74471		-3.93702	-0.49473	-2.66647	-2.0287	3.28741	-2.16112	-3.69522	-3.38915	0.331726	-1.59138
5.3		-0.41586	11.6544	1.93995	1.32208	0.845332	-3.2297	-0.46976	1.61388	17.1984	1.36841		-7.72433	-5.92228	8.41423	10.1856	10.8631	2.71103	1.64229	-1.21363	1.6017	1.30114		-3.96935	6.27012	-4.12048	-3.1075	-11.4148	-0.29929	-0.66646	1.81382	-0.89337	-4.94456		-3.63712	-0.86625	-2.5996	-2.06556	3.23801	-1.98053	-3.79341	-3.34518	0.039789	-1.38924
5.32		-0.40276	11.4676	2.27382	1.20533	0.950514	-3.00388	-0.83606	1.83409	17.1498	1.11741		-7.73541	-6.08714	8.03432	10.2127	11.0821	2.59392	1.98987	-1.3285	1.43587	1.34634		-3.66562	6.17745	-4.17315	-2.80665	-11.5275	0.035161	-0.52502	1.4913	-0.58394	-4.52173		-3.59674	-0.93753	-2.71324	-2.4929	2.71511	-2.21226	-4.17307	-3.42951	-0.39905	-0.97448
5.34		-0.20523	11.1375	2.57506	1.34326	1.26479	-2.63294	-1.31888	1.79584	17.2365	0.681142		-7.74631	-6.14242	7.59903	10.4328	11.383	2.46566	1.87517	-1.26093	1.25141	1.51267		-3.31692	5.95319	-4.22048	-2.34662	-11.5412	0.223641	0.146826	1.54239	-0.70947	-3.92925		-3.45299	-1.08309	-2.45326	-2.9063	2.34846	-2.25001	-4.51591	-3.24687	-0.12909	-0.95848
5.36		0.454983	10.8636	2.72606	1.8012	1.558	-2.35889	-1.7462	1.84543	17.2455	0.371725		-8.05189	-6.10335	7.1523	10.5697	10.8474	2.3139	1.5054	-1.53408	0.98527	1.58056		-3.05873	5.76108	-4.40873	-2.00287	-11.6018	-0.22521	0.996837	1.49555	-0.86212	-3.2449		-3.2563	-1.11937	-2.6646	-3.14447	2.30994	-2.42573	-4.7314	-3.08441	0.451839	-1.1597
5.38		0.86813	10.5694	2.7593	1.93261	1.64418	-2.23755	-1.89091	1.86316	17.4399	0.414183		-8.25029	-6.18183	6.5598	10.0082	10.3698	2.29826	1.15192	-1.70248	1.0631	1.84501		-2.93075	5.67509	-4.48782	-1.82972	-11.6749	-0.29499	1.29359	1.58548	-1.3115	-3.10528		-3.07047	-1.00672	-2.89703	-3.30144	2.68326	-2.01061	-4.84725	-3.34475	1.01502	-1.49855
5.4		1.14149	10.8162	2.53721	1.80073	1.39874	-2.18627	-1.77719	2.01174	17.5488	0.605676		-8.42353	-6.16492	6.30585	8.81333	9.82492	2.36001	0.997915	-1.85322	1.29917	1.91331		-2.85765	5.5872	-4.52244	-1.82781	-11.6549	-0.21096	1.11617	1.56408	-1.89317	-3.33862		-2.94569	-0.83805	-3.21554	-3.49204	2.92458	-1.54648	-4.79815	-3.70309	1.05822	-1.87298
5.42		1.0258	11.019	2.42319	1.33537	1.3793	-1.97674	-1.76249	2.02434	17.7283	0.811933		-8.33032	-6.00549	6.39332	7.95458	9.81471	2.79298	0.627887	-1.84162	1.54214	1.60456		-3.17319	5.372	-4.4788	-2.17586	-11.4279	0.240024	0.370004	1.45137	-2.53984	-4.14023		-3.02754	-0.31825	-3.01193	-3.89105	3.05423	-1.24152	-4.87708	-4.11649	0.91478	-2.08715
5.44		1.02946	11.6668	2.40779	1.30532	1.57536	-1.62597	-1.80429	2.40017	17.7042	0.8082		-8.24455	-5.84767	7.00284	7.7807	10.1474	3.0873	0.242155	-1.81345	1.58205	1.41519		-3.26428	5.0034	-4.62324	-2.55656	-11.3519	0.175537	0.17307	1.44324	-2.58307	-4.36483		-3.29558	-0.16228	-2.4722	-4.07291	2.85892	-1.32618	-4.71808	-4.14499	0.728778	-2.22574
5.46		0.959609	11.7911	2.5555	1.07553	2.09353	-1.18735	-1.78415	2.88024	17.739	0.899927		-8.20484	-5.70581	7.47066	8.20028	10.2804	3.49187	0.05214	-1.92632	1.47935	1.08531		-3.39648	4.60072	-4.76749	-3.04035	-11.4763	0.109921	0.001296	1.43495	-2.62455	-4.33153		-3.79538	0.014797	-2.07143	-4.35202	2.62867	-1.60173	-4.71606	-4.25728	0.390249	-1.98506
5.48		1.00873	11.8607	2.61952	0.840017	2.38647	-1.00285	-1.43918	3.43802	17.767	1.01893		-8.15681	-5.46297	7.46919	8.57191	9.99768	3.25396	0.413893	-1.90461	1.43919	1.3406		-3.23083	4.38578	-4.97228	-3.11136	-11.6802	-0.15449	0.401942	1.66355	-2.5043	-4.07879		-4.26373	-0.21168	-2.20351	-4.58047	2.35989	-1.83131	-4.59773	-4.21313	0.055488	-1.61356
5.5		0.850577	11.3325	2.84619	0.366706	2.26713	-1.08176	-1.06901	3.61719	17.9638	1.12551		-8.06605	-5.17628	7.16769	8.56765	9.5368	3.01833	1.04823	-1.97711	1.56812	1.48856		-3.25163	4.24152	-4.94532	-3.03121	-11.7801	-0.23427	0.170298	1.79515	-2.58319	-4.46471		-4.46851	-0.38806	-2.73346	-4.7079	2.38205	-2.11223	-4.71315	-4.29637	-0.1503	-1.58166
5.52		0.614883	10.6267	3.25596	0.155376	1.88574	-1.36992	-0.71642	3.74844	18.1302	0.993624		-8.04735	-5.11479	6.75352	7.96475	9.27444	2.42822	1.47866	-1.87824	1.82921	1.89969		-3.14432	4.08953	-5.07442	-2.76718	-11.6758	-0.49054	0.006558	1.90689	-2.44929	-4.9561		-4.17769	-0.66703	-3.38892	-4.30719	2.78418	-2.32315	-4.43828	-4.04894	0.014138	-2.12927
5.54		0.388233	9.86261	3.89073	0.238525	1.36071	-1.68657	-0.80302	3.73131	18.078	0.611051		-8.20642	-5.4289	6.62878	7.1836	9.44577	2.2738	1.59595	-2.0546	2.04699	1.93289		-2.97055	3.69862	-5.22125	-2.5969	-11.5372	-0.47572	-0.26956	1.88532	-2.20836	-5.38858		-3.83787	-0.63731	-3.35958	-3.74572	3.05092	-2.55799	-4.33635	-3.80072	-0.19022	-3.29172
5.56		0.45232	9.6305	4.3817	0.581737	1.13538	-1.79912	-0.85994	3.47531	17.8568	0.207281		-8.49303	-5.8212	6.40161	6.38451	9.47629	2.2321	1.49289	-2.06467	2.08687	1.95519		-2.66837	3.36391	-5.45799	-2.40789	-11.2206	-0.42214	-0.2876	1.87722	-1.81561	-5.49839		-3.32713	-0.33139	-3.37212	-3.48518	3.21047	-2.53142	-4.22204	-3.66622	-0.39185	-4.41237
5.58		0.574252	9.85421	4.78573	0.999954	1.13167	-1.92228	-0.95035	3.18521	17.4976	-0.17997		-8.59822	-5.87886	6.64108	6.05099	8.91717	2.33306	1.48016	-2.06965	1.83607	2.01468		-2.41541	3.12461	-5.51655	-2.15333	-10.9739	-0.19226	-0.47615	1.91677	-1.61987	-5.40994		-3.29363	0.233769	-2.9074	-3.49713	2.93953	-2.44012	-4.24586	-3.6399	-0.80081	-4.94257
5.6		0.824597	9.97944	5.23466	1.2625	1.38567	-1.86208	-0.89708	3.28447	17.2601	-0.44369		-8.5542	-5.67068	6.87135	6.23307	8.04235	2.22452	1.27602	-1.54517	1.53207	2.05151		-2.26988	3.08201	-5.42747	-1.87644	-10.8688	-0.17577	-0.91066	1.90083	-1.62788	-5.06056		-3.28914	0.341762	-2.89214	-3.38396	2.66902	-2.12008	-4.14563	-3.73288	-0.41228	-5.2058
5.62		0.834734	9.51788	5.4904	1.27104	1.74605	-1.93748	-0.81703	3.74774	17.0681	-0.61652		-8.43215	-5.23952	7.15551	6.71456	7.32345	2.02582	0.925133	-0.8898	1.38865	2.06042		-2.17646	3.07936	-5.43878	-1.72592	-10.9655	-0.03794	-1.01005	2.03665	-1.81959	-4.52195		-3.44791	0.158079	-2.87635	-2.81684	2.51883	-2.04695	-4.18678	-3.5685	0.134469	-4.9694
5.64		0.979845	9.01004	5.77586	1.01998	1.96153	-1.79581	-0.94861	4.15868	16.9077	-0.76136		-8.28919	-4.84744	6.8411	6.94512	7.70214	2.08338	0.470216	-0.54338	1.57079	1.86794		-2.20599	3.1132	-5.49039	-1.67884	-11.0851	0.128765	-0.78685	1.94301	-1.71226	-4.09762		-3.07238	-0.49399	-3.21141	-2.60397	2.51433	-2.24273	-4.58637	-3.45313	0.735202	-4.63128
5.66		0.723974	8.9544	5.76554	0.659738	2.11153	-1.62793	-0.94341	4.31567	16.5752	-0.79087		-8.14086	-4.56913	6.0477	7.05565	8.0471	2.1308	0.41231	-0.57159	1.90679	1.88475		-2.23455	3.21245	-5.64063	-1.61306	-11.1574	0.141786	-0.38354	2.02817	-1.40347	-4.13546		-2.82216	-0.75777	-3.41824	-3.00056	2.45232	-2.72188	-4.96288	-2.88547	0.898984	-3.76143
5.68		0.639333	9.41506	5.9209	0.339453	1.93722	-1.46568	-1.06616	4.18125	16.1447	-0.80894		-8.03304	-4.42962	4.82238	7.2521	8.1365	2.25708	0.625369	-1.04119	2.07187	1.80846		-2.20398	3.1378	-5.75112	-1.34597	-11.1592	-0.15555	-0.5069	1.70812	-1.12829	-4.38808		-2.70979	-0.94396	-3.50909	-3.63983	2.27268	-3.19636	-5.13347	-2.43451	0.674844	-2.94027
5.7		0.451465	9.84176	6.1188	0.20485	1.82313	-1.39998	-0.83397	3.80429	15.6784	-0.59068		-8.11189	-4.38462	3.76175	7.75056	7.5279	1.98787	0.953159	-1.1742	2.00725	1.88248		-1.98518	2.90498	-5.73818	-1.00372	-11.0391	-0.78304	-0.92491	1.84957	-0.77911	-4.55343		-3.01654	-0.6464	-3.5008	-3.89905	2.25758	-3.40904	-5.11237	-1.83587	0.382158	-2.5258
5.72		0.709761	9.89735	6.59582	0.009457	1.68598	-1.70873	-0.73519	3.3853	15.4154	-0.41824		-8.33073	-4.23692	3.41912	7.88971	7.2	1.89708	1.08743	-1.49539	1.75321	1.74816		-1.86678	2.64473	-5.62593	-0.67564	-10.8132	-1.11425	-1.24659	1.80263	-0.5042	-4.49239		-3.04762	-0.41968	-3.51113	-3.6113	2.35456	-3.41591	-5.13809	-1.54779	0.040586	-2.21694
5.74		1.21117	9.69686	7.00167	0.004621	1.78348	-1.96544	-0.64795	3.13309	15.2357	-0.30977		-8.51253	-4.2893	3.64495	7.80689	7.15598	1.69835	0.966831	-1.576	1.66463	1.60607		-1.75797	2.6413	-5.33161	-0.41936	-10.6659	-1.07087	-1.34366	2.04071	-0.11085	-4.31827		-2.92023	-0.11078	-3.40106	-3.48193	2.0132	-3.28717	-5.05264	-1.31892	-0.23242	-2.32194
5.76		1.81471	9.46722	7.22381	-0.00376	1.95791	-2.32572	-0.94869	3.10187	15.1313	-0.52567		-8.48944	-4.52805	3.64485	7.92387	7.22828	1.80461	0.666167	-1.71412	1.9153	1.39038		-1.87307	2.95068	-5.12711	-0.00913	-10.7448	-0.77851	-1.2415	1.83059	-0.4775	-4.30803		-2.71582	0.019537	-3.48675	-3.37088	1.58482	-3.13253	-4.87673	-1.29765	-0.36782	-1.91898
5.78		2.1844	9.2503	7.29713	0.279366	2.17383	-2.20445	-0.99213	2.82387	14.8375	-0.83276		-8.38639	-4.88278	3.08734	8.15906	7.19732	1.87507	0.359693	-1.5468	2.19691	1.4137		-1.81496	3.20896	-5.08203	0.494632	-10.8754	-0.52476	-1.395	1.69921	-0.98688	-4.28544		-2.61447	0.034306	-3.82689	-3.54312	1.3658	-3.16165	-5.05514	-1.30661	-0.5636	-2.14641
5.8		2.24483	9.10326	7.52243	0.339766	2.2838	-2.04965	-0.79053	2.46396	14.4343	-1.14258		-8.40974	-5.04448	2.72493	8.6431	7.19857	2.05371	0.22852	-1.46667	2.50032	1.7401		-1.97933	3.44703	-5.19881	1.14796	-10.9489	-0.38998	-1.292	1.56859	-1.61714	-4.57275		-2.61913	-0.08031	-4.45666	-3.61855	1.62263	-3.32111	-5.49757	-1.33479	-0.34374	-1.93767
5.82		2.1023	8.74146	7.8058	0.305543	2.14244	-1.79384	-0.12749	1.98182	14.056	-1.18393		-8.65345	-4.99227	2.75751	8.69192	6.83692	2.05213	0.203317	-1.38746	2.44415	1.87414		-2.11106	3.41028	-5.35609	1.50053	-10.8987	-0.04079	-1.15764	1.77147	-1.80378	-4.86888		-2.57538	-0.31428	-4.59823	-3.84893	1.93079	-3.77725	-6.07146	-1.27516	0.009356	-2.32378
5.84		2.13663	8.71045	7.72288	0.011552	1.82236	-1.64827	0.43454	1.89388	13.8376	-1.08744		-8.78577	-4.93959	3.28124	9.10999	6.4332	1.95876	0.188639	-1.38273	2.38097	1.67145		-2.36444	3.20174	-5.27193	1.71928	-10.9277	0.099054	-0.89795	1.84026	-2.07707	-5.08295		-2.60703	-0.39023	-4.20353	-3.84514	1.93849	-4.15696	-6.14488	-1.27626	0.56618	-1.99112
5.86		2.04732	8.6458	7.07695	0.036456	1.46716	-1.48211	0.975027	1.86638	13.7131	-0.97246		-8.81552	-4.76152	3.47254	9.29433	6.02668	1.79374	0.195546	-1.2789	2.04469	1.10197		-2.49202	2.73219	-5.11943	1.82629	-10.8554	-0.0803	-1.00802	1.98667	-2.32337	-4.96388		-2.59972	-0.43724	-3.49319	-3.80188	1.7885	-4.24641	-6.22429	-1.11318	0.812734	-2.04514
5.88		2.1578	8.77656	6.03924	0.066117	1.41635	-1.25385	1.37291	2.10001	13.5315	-0.95791		-8.7196	-4.52715	3.39573	9.22994	6.1421	1.73588	0.373814	-1.2732	1.64478	0.873812		-2.53199	2.41902	-4.93803	2.14144	-10.6469	-0.88157	-1.26605	1.98869	-2.40437	-4.74228		-2.76367	-0.23222	-3.35379	-3.78761	1.44231	-4.07784	-5.98114	-0.86689	0.770321	-1.77535
5.9		1.9691	8.50131	5.03835	0.437659	1.63006	-1.27946	1.52597	2.20846	13.3046	-1.05643		-8.85564	-4.15597	2.81676	8.85489	6.10814	1.6677	0.729254	-1.31849	1.24129	0.951522		-2.44318	2.39589	-5.00675	2.58008	-10.189	-1.24825	-1.39216	2.52236	-2.27796	-4.74108		-3.06521	-0.13366	-3.57162	-4.17813	0.976147	-3.68369	-5.68797	-0.47856	0.69564	-2.10118
5.92		1.78151	8.23896	4.28353	0.627511	2.08728	-1.29261	1.42076	2.66283	12.9699	-1.04852		-9.04151	-4.00843	2.42108	8.41896	6.12839	1.61927	1.10347	-1.29848	1.03377	1.39995		-2.27827	2.65392	-5.28162	2.88191	-9.85624	-1.22537	-1.23992	2.92665	-1.8538	-4.78284		-3.43896	-0.05547	-3.912	-4.64457	0.83305	-3.54841	-5.29803	-0.16568	0.704383	-2.3495
5.94		1.44638	8.09628	3.92035	0.924518	2.30164	-1.42939	1.12263	3.17517	12.3709	-1.00871		-9.20632	-4.09758	2.4868	8.45756	5.97159	1.56158	1.35456	-1.25542	1.18241	1.65678		-1.96484	2.68295	-5.6217	3.17856	-9.65905	-0.67707	-0.80013	3.34371	-1.80497	-4.82576		-3.72013	-0.33587	-3.70655	-5.26127	0.646321	-3.24404	-5.28212	-0.04245	0.828892	-2.8407
5.96		1.14944	8.13072	3.6835	0.902316	2.22402	-1.38061	0.989181	3.97626	11.7479	-0.86058		-9.13433	-4.2166	2.98342	8.50829	5.93912	1.7012	1.22279	-1.11774	1.36606	1.67544		-1.70086	2.50567	-5.88206	3.13527	-9.60213	-0.5409	-0.52442	3.21176	-1.72646	-4.60148		-3.54273	-0.68401	-3.60865	-5.49119	1.14963	-3.28449	-5.61149	-0.12623	0.914418	-2.88525
5.98		1.02137	8.00069	3.45703	0.804345	1.76824	-1.54674	0.837404	4.29693	11.3084	-0.80344		-9.02112	-4.12412	3.46976	8.69766	5.6083	1.70582	1.07519	-1.15751	1.52588	1.36561		-1.48373	2.14776	-6.02191	2.93224	-9.40244	-0.47725	-0.44515	3.03884	-2.28519	-4.51635		-3.38966	-0.76087	-3.57452	-5.73156	1.3496	-3.33881	-5.91591	-0.23068	0.844881	-2.50986
6		1.09015	7.48081	2.66141	0.705708	1.25361	-1.62685	0.737497	4.43492	11.2578	-0.74775		-9.08905	-3.75618	3.71059	8.65747	5.45524	1.68247	0.880071	-1.01414	1.36953	1.20324		-1.56013	1.88444	-6.08316	2.22945	-9.10264	-0.55495	-0.86599	2.91135	-2.4683	-4.31312		-2.92205	-0.47424	-3.90633	-5.6576	1.63204	-3.86573	-6.29868	-0.33154	0.487658	-1.56799
6.02		1.34914	7.00643	2.01107	0.61643	0.945331	-1.82726	0.688991	4.39009	11.2932	-0.77647		-9.47912	-3.43522	3.74785	8.35686	5.47424	1.55375	1.01418	-1.09822	1.39678	1.4249		-1.80475	1.63241	-6.14644	1.57313	-8.79749	-0.75347	-1.55833	2.90914	-2.73065	-4.36711		-2.96075	-0.1605	-3.76387	-5.33175	1.23822	-4.2139	-6.4377	-0.21914	-0.07999	-0.78082
6.04		1.64777	6.90762	1.46311	0.396759	0.782136	-1.92371	0.892998	4.37711	11.308	-0.88894		-9.82974	-3.2722	3.70381	7.73659	5.8007	1.62494	1.10439	-1.05811	1.47769	1.76313		-2.01627	1.39031	-6.09349	0.942224	-8.52848	-1.44793	-2.21833	3.05869	-2.32683	-4.1306		-2.81033	-0.00961	-3.34704	-4.81988	0.878918	-4.45578	-6.49084	-0.05255	-0.38912	-0.3917
6.06		1.55017	7.16967	1.41505	0.148366	0.816607	-2.05045	1.16573	4.24499	11.1704	-1.2145		-10.0628	-3.21527	3.42489	7.11161	5.84659	1.73353	1.27455	-1.31353	1.70181	2.04728		-2.06927	1.29357	-6.16067	0.584288	-8.24399	-2.34626	-2.5234	2.90054	-2.0709	-4.04785		-3.11638	-0.19327	-2.72097	-4.05117	0.644031	-4.34129	-6.23292	0.277176	-0.18462	-0.56539
6.08		1.26454	7.33257	1.13832	0.11661	0.763089	-2.08217	1.24776	4.20279	10.8432	-1.63421		-9.94372	-3.31153	3.19996	7.03322	5.52156	1.6747	1.42857	-1.27336	1.70226	2.05867		-1.99457	1.40683	-6.23413	0.270631	-8.09455	-3.01824	-2.14606	2.88646	-1.68361	-3.72184		-3.20242	-0.32121	-2.71112	-3.75557	0.544401	-4.15342	-6.00719	0.497352	0.40363	-0.72124
6.1		0.973503	7.18462	0.96937	0.305327	0.836028	-2.0346	1.21088	4.28404	10.443	-2.00481		-9.92618	-3.2576	2.67177	7.20537	5.0264	1.48518	1.43727	-1.22423	1.58136	2.18058		-2.03043	1.65716	-6.4363	0.16841	-8.10336	-2.95747	-1.72516	2.5802	-1.60048	-3.88555		-3.38848	-0.8468	-2.91597	-3.63588	0.517272	-3.91901	-5.94236	0.541067	0.685906	-0.94018
6.12		1.07733	7.07719	0.94058	0.576568	0.867501	-1.93844	1.19551	4.32494	10.0675	-2.20434		-9.89486	-3.19166	2.30797	7.49529	4.60963	1.25191	1.16163	-1.08352	1.4527	2.20152		-1.95282	1.85942	-6.48112	0.288173	-8.2203	-2.45016	-1.18282	2.62455	-1.57829	-4.19076		-3.36353	-1.34257	-3.46065	-3.82504	0.135424	-3.66343	-6.125	0.469257	0.645377	-0.98735
6.14		1.06456	6.99512	1.05594	0.613924	0.983507	-1.7774	1.4373	4.0106	9.81673	-2.34123		-10.0122	-2.7285	1.9837	7.04631	4.63072	1.28148	0.602181	-1.07145	1.19853	2.16392		-1.76156	1.91131	-6.50386	0.57757	-8.06887	-1.98817	-1.14902	2.35735	-1.75811	-4.91919		-3.3806	-1.63304	-3.50584	-4.02212	-0.18229	-3.70646	-6.69247	0.091047	0.289748	-0.93507
6.16		0.80285	6.85205	0.799566	0.595305	0.825849	-1.54379	1.6884	3.69529	9.53852	-2.46569		-10.0267	-2.4782	1.89248	6.22156	4.37455	1.54074	0.147552	-1.47892	0.824481	2.07133		-1.39565	1.78941	-6.55227	0.780271	-7.74121	-1.97605	-1.08941	2.16373	-2.11454	-5.21132		-3.28845	-1.55891	-3.71131	-3.97868	-0.52097	-4.06314	-7.38512	-0.16064	0.13442	-0.76414
6.18		0.40165	6.29655	0.123866	0.319404	0.819375	-1.567	1.80687	3.64294	9.38149	-2.58777		-9.87811	-2.25422	1.84221	4.86516	4.08114	1.75889	-0.06542	-1.97925	0.431422	2.01289		-1.19147	1.71389	-6.7281	0.626223	-7.27752	-2.32639	-1.4424	1.83639	-2.29856	-5.30981		-2.93763	-1.36803	-3.5081	-4.21964	-0.19123	-4.72479	-7.73261	-0.30643	0.04119	-0.47787
6.2		0.284489	5.84841	-0.50493	0.312278	0.706825	-1.60852	1.80532	3.65839	9.34509	-2.72952		-9.66593	-2.31335	1.78422	3.71978	3.68737	1.74063	0.185059	-2.48238	0.418339	2.10036		-1.3288	1.56709	-6.9984	0.301916	-6.86291	-2.51871	-1.60733	1.71415	-2.65224	-4.86179		-2.50765	-1.44418	-3.3922	-4.34805	0.400173	-5.08933	-7.66764	0.05871	0.043291	-0.43938
6.22		0.192354	5.67309	-0.78808	0.304153	1.01677	-1.6037	1.89273	3.78179	9.48485	-2.76033		-9.36934	-2.14172	1.97865	3.02961	3.71964	1.25766	0.394034	-2.38046	0.665954	2.09767		-1.66483	1.59486	-7.17791	0.066425	-6.47701	-2.48135	-1.93983	1.67852	-2.82533	-4.82218		-2.40624	-1.57792	-3.19269	-4.82607	1.08571	-4.96069	-7.35985	0.308783	0.023075	-0.22642
6.24		-0.16354	5.93124	-0.63731	0.708234	1.19497	-1.22489	2.20444	4.03217	9.52706	-2.73798		-9.34074	-2.03585	2.13874	2.75743	3.89333	0.97599	0.621339	-1.9514	0.940235	2.09551		-2.02471	1.37177	-7.27241	0.137812	-6.12834	-2.19053	-1.94499	1.72978	-3.27821	-4.60485		-2.5605	-1.3821	-3.36693	-4.79504	1.52118	-4.57253	-7.27618	0.146667	0.161206	-0.22788
6.26		-0.4862	5.97158	-0.62085	1.00642	1.33338	-0.98929	2.48368	4.72501	9.6405	-2.38173		-9.42343	-1.7904	2.27021	3.31808	3.99819	0.833297	0.403046	-1.38261	1.0199	2.01625		-2.13869	1.33897	-7.2491	0.350968	-5.74172	-1.99522	-2.0778	1.76294	-3.21971	-4.90112		-2.68513	-1.18788	-3.64721	-4.69614	1.49132	-4.3494	-7.07253	-0.25916	0.242674	-0.28433
6.28		-0.58086	5.76829	-0.66975	1.25727	1.33334	-0.97575	2.57802	5.20001	9.62487	-2.11315		-9.42451	-1.6426	2.20344	4.38561	3.9551	1.16178	0.347173	-1.10811	1.02547	1.95785		-2.08166	1.19912	-7.26692	0.304117	-5.25039	-1.82817	-1.84683	1.70957	-3.1532	-4.73688		-2.58598	-1.14482	-3.72433	-4.27688	1.33117	-4.28124	-6.76541	-0.58832	0.373873	-1.01842
6.3		-0.37344	5.44129	-0.68096	1.06713	1.20513	-1.16469	2.585	5.45323	9.59635	-1.8381		-9.12062	-1.3126	2.14743	6.1418	3.90842	1.32594	0.105027	-1.05618	0.950636	1.90042		-2.02697	1.35739	-7.32585	0.193745	-4.72082	-1.85548	-1.69481	1.67192	-2.69064	-5.25837		-2.77159	-1.57542	-3.37094	-3.85716	0.698592	-4.11393	-6.22642	-0.61201	0.089182	-1.60151
6.32		-0.3761	5.2928	-0.32541	0.73394	1.38689	-1.03199	3.05727	5.52817	9.3756	-1.8888		-8.67878	-1.1392	2.06519	7.39291	3.56395	1.47227	0.09677	-1.4344	0.918606	1.87547		-1.75401	1.42931	-7.27913	-0.24486	-4.23732	-1.74951	-1.42005	1.41982	-2.42599	-5.41844		-3.03113	-1.99561	-2.94141	-3.06543	0.413834	-3.72853	-5.80463	-0.57188	-0.19232	-1.79324
6.34		-0.59293	5.41456	0.135462	0.550764	1.24939	-0.90768	3.97114	6.07027	9.3158	-1.95445		-8.53994	-0.947	1.75078	7.9591	3.16247	1.41506	0.120677	-1.55671	0.949045	1.96689		-1.56132	1.49677	-7.07738	-0.54985	-3.7654	-1.83372	-1.37943	1.69515	-2.13652	-5.74118		-3.14397	-1.92656	-2.68818	-2.36208	0.131119	-3.1629	-5.31869	-0.64268	-0.76289	-1.2958
6.36		-0.76086	5.47001	0.276073	0.43063	1.13636	-0.71983	4.91284	6.74757	9.33165	-2.00246		-8.55782	-0.90555	1.68915	7.93799	2.72064	1.29874	0.421017	-1.64417	1.02516	2.05368		-1.35341	1.48541	-6.80759	-1.08266	-3.43654	-1.89456	-1.54347	1.59391	-1.94589	-5.25517		-2.85769	-1.4593	-2.84874	-2.13212	0.274933	-2.53823	-5.03363	-0.49151	-1.00002	-0.97632
6.38		-0.67642	5.46753	-0.04813	0.31588	0.766503	-1.05434	5.19334	7.3258	9.50858	-1.85891		-8.65518	-0.94332	1.26933	7.86803	2.59121	1.15327	0.514486	-1.35011	0.924391	2.12523		-1.65911	1.40715	-6.67828	-1.14102	-3.27474	-2.30296	-1.72462	1.78021	-1.92034	-4.88533		-2.67349	-0.84483	-3.44151	-2.31199	0.14743	-1.83362	-4.94424	-0.47733	-0.92621	-0.9914
6.4		-0.33308	5.31311	-0.53146	0.114163	0.579203	-1.23921	4.89134	7.54781	9.46529	-1.73219		-8.59965	-1.05821	1.21214	8.14835	2.56175	1.03418	0.32037	-1.47537	0.718802	2.15878		-2.07996	1.37734	-6.61962	-1.01742	-3.33199	-2.44969	-1.95865	1.00366	-1.86371	-4.60099		-2.70047	-0.61328	-3.99325	-2.5586	-0.14864	-1.22484	-5.1351	-0.18726	-0.58034	-1.34823
6.42		-0.18135	5.15028	-1.02664	-0.07847	0.613695	-1.42344	4.41443	7.78249	9.56659	-1.54218		-8.58755	-0.94224	0.549061	8.4477	2.47763	1.00683	-0.00985	-1.60474	0.555315	2.32004		-2.57477	1.33004	-6.60831	-0.73636	-3.29551	-2.39861	-1.76871	0.644245	-1.81931	-4.70169		-2.99856	-0.72915	-3.99834	-2.51075	-0.48236	-0.93822	-5.42705	-0.31934	-0.40574	-1.57097
6.44		0.131944	4.87682	-1.28451	-0.30065	0.710509	-1.08691	4.34457	7.9263	9.44318	-1.40704		-8.36017	-0.4639	0.496036	8.63393	2.22986	1.02037	0.044657	-1.77543	0.37491	2.47625		-2.68363	1.47685	-6.61803	-0.74139	-3.10251	-1.85587	-1.65289	0.249035	-1.49644	-4.91671		-3.14843	-0.77504	-3.50611	-2.77128	-0.65852	-0.89299	-5.5241	-0.41886	-0.69574	-2.06325
6.46		0.351617	4.79395	-1.55604	-0.49506	1.13199	-0.90304	4.51518	8.25542	9.49357	-1.05522		-8.08611	0.02949	0.379883	8.84641	2.15023	0.990825	0.392505	-1.59952	0.177897	2.50822		-2.69423	1.55626	-6.74707	-0.94082	-2.48704	-1.51397	-1.54161	0.733392	-1.21161	-5.21898		-3.26546	-0.76227	-3.00719	-3.22888	-0.42405	-1.09069	-5.70281	-0.89843	-0.96184	-2.11531
6.48		0.972152	4.8442	-1.76296	-0.36904	1.46027	-0.68649	4.66413	8.29604	9.23518	-0.92427		-7.83566	0.204292	0.670585	8.99464	2.16491	1.0178	0.818082	-1.39027	0.057528	2.44258		-2.31961	1.4844	-6.89469	-1.10904	-1.92676	-1.29125	-1.84317	1.04889	-0.94227	-5.11185		-3.16461	-0.64853	-3.18655	-3.66441	0.028012	-1.0773	-5.61208	-1.16043	-0.98357	-2.14997
6.5		1.09478	5.28078	-1.93446	0.226798	1.74982	-0.72798	4.49198	8.33465	8.90612	-0.85391		-7.85807	0.096258	0.632179	9.37037	2.28512	1.0229	0.719953	-1.47581	0.156798	2.30123		-1.92194	1.23904	-7.00589	-1.16711	-1.50146	-1.43526	-2.13837	1.34671	-1.00795	-4.74908		-3.04486	-1.03575	-3.38713	-3.26744	0.394819	-0.93581	-5.51576	-1.23129	-0.82243	-1.57817
6.52		1.16785	5.59027	-2.0496	0.589196	1.80023	-0.54074	4.23885	8.00649	8.40216	-1.02922		-8.01855	0.047734	0.056949	9.57157	2.11957	1.17645	0.414937	-1.71574	0.292496	2.29255		-1.37168	1.10126	-7.14366	-1.21496	-1.74255	-1.50436	-2.39903	1.26307	-1.12002	-4.22194		-3.12518	-1.36191	-3.3626	-2.32048	0.534687	-0.79137	-5.31174	-1.03232	-0.94034	-1.36221
6.54		0.589558	6.06058	-1.93164	0.90582	1.87071	-0.42141	4.16046	7.98392	8.05524	-1.03633		-7.96575	0.132844	-0.71175	9.94568	1.87483	1.27017	0.09981	-1.91738	0.297845	2.28347		-1.19693	1.27831	-7.22644	-1.16213	-2.11588	-1.77137	-2.50049	0.985488	-1.3815	-4.41958		-3.21315	-1.66234	-3.13635	-1.09316	0.250812	-0.69833	-5.28704	-0.85369	-1.32558	-1.18254
6.56		0.226425	6.1643	-1.73274	0.785256	1.91994	-0.31955	4.33876	8.20477	8.00574	-1.06157		-7.8623	0.36899	-1.3352	10.2088	2.00169	1.20816	0.189538	-1.57647	0.279787	2.29554		-1.32208	1.43933	-7.27491	-1.03942	-2.4041	-1.8863	-2.47406	0.70104	-1.41533	-4.97098		-3.48688	-1.36724	-3.13935	-0.86745	0.262072	-0.55578	-5.27569	-0.8442	-1.56851	-1.27643
6.58		-0.01106	6.28029	-1.41706	1.05485	1.75071	-0.46172	4.58338	8.6381	8.08807	-1.00758		-7.67089	0.579803	-1.16666	10.217	2.40833	1.02626	0.311861	-1.50356	0.446439	2.24622		-1.56634	1.66982	-6.9842	-0.6337	-2.28342	-2.00346	-2.14855	0.589327	-1.30804	-5.43811		-3.12061	-1.11456	-3.4935	-1.0207	0.376632	-0.13638	-4.99391	-0.81198	-1.36454	-1.5543
6.6		0.178578	5.92633	-0.90696	1.1346	1.40988	-0.76966	4.96013	8.66524	8.00234	-1.15645		-7.75139	0.742371	-0.48693	10.1655	2.80552	0.853931	0.406824	-1.64419	0.696861	2.08966		-1.73236	1.68695	-6.57645	-0.32676	-1.95086	-1.90812	-1.82369	0.899928	-1.45214	-5.59715		-3.11201	-0.87327	-3.82294	-1.963	0.612541	0.071146	-4.9877	-0.80008	-1.30466	-2.13994
6.62		0.140591	5.88528	-0.46632	1.2039	1.23259	-1.12888	5.00187	8.21717	7.62547	-1.39031		-7.76861	0.781199	0.181601	9.83395	2.84724	0.958752	0.439905	-2.12845	0.814096	2.03187		-1.69369	1.86248	-6.26462	-0.10376	-1.77245	-2.02077	-1.72973	1.09024	-1.7409	-5.2963		-2.95709	-0.98723	-3.68438	-2.18172	0.738223	0.14832	-5.16662	-0.72275	-1.34746	-2.57813
6.64		-0.00802	5.89016	0.093688	1.1039	1.43556	-1.32699	5.19117	7.87775	7.23488	-1.71953		-7.84854	0.821834	0.464338	9.30387	2.51264	1.18438	0.483636	-2.07863	0.519309	1.93638		-1.83175	1.74345	-6.45533	-0.20476	-1.77576	-2.05337	-2.07168	0.999835	-2.27367	-5.11035		-3.56652	-0.92449	-3.17768	-2.48059	0.558752	-0.08214	-5.64058	-0.5225	-1.5811	-2.63553
6.66		-0.28639	6.23577	0.103516	0.897636	1.65023	-1.17242	5.05165	7.8406	6.9543	-1.92238		-7.83065	1.08358	0.328007	8.62664	2.41808	1.36505	0.435444	-1.61827	0.021974	1.91098		-2.22307	1.53754	-6.84487	-0.2677	-2.03061	-2.09645	-2.37068	0.707477	-2.42698	-4.5099		-3.56196	-0.62772	-2.41085	-2.22663	0.734497	0.105564	-5.57032	-0.27733	-1.21863	-2.38505
6.68		-0.10512	6.53473	0.020886	0.843091	1.74776	-0.81464	5.05154	8.22321	6.8803	-1.94215		-7.94691	1.50571	0.2021	7.79413	2.25042	1.41412	0.303479	-1.10178	-0.26042	1.969		-2.70904	0.956348	-7.08709	-0.34415	-2.13152	-1.79499	-2.54222	0.842421	-2.43016	-4.09473		-3.49359	-0.24971	-2.24031	-2.09649	0.723679	0.206426	-5.25516	0.092483	-0.69176	-2.36768
6.7		-0.01267	6.58957	-0.51619	0.756788	1.73389	-0.54713	4.68767	8.3447	6.76632	-1.70989		-8.10128	1.94073	0.068522	7.17711	2.65222	1.3642	0.324723	-0.9526	-0.25491	2.16128		-2.91252	0.592945	-6.93528	-0.31212	-2.22551	-1.56971	-2.5802	1.01366	-2.22545	-3.70183		-2.87882	-0.20095	-2.61879	-1.80668	1.18614	0.33251	-4.81492	0.199253	-0.22826	-2.42403
6.72		0.375888	6.67425	-1.1405	0.835435	1.91903	-0.69268	4.47934	8.55037	6.729	-1.26778		-8.1971	2.05637	-0.01871	6.37611	2.5501	1.2303	0.506715	-1.27102	-0.07784	2.38455		-2.74443	0.377956	-6.78923	-0.21337	-2.18939	-1.52289	-2.63595	0.972091	-2.10897	-4.07857		-2.86084	-0.5891	-3.25463	-1.7386	1.28919	0.27328	-4.46066	0.274964	-0.302	-2.39039
6.74		0.547615	6.56694	-1.74427	0.959191	2.2746	-0.94388	4.3977	8.77499	6.76576	-0.84018		-8.17553	1.99417	0.062188	6.08073	2.48737	1.13874	0.797233	-1.5639	-0.15927	2.34667		-2.63669	0.450535	-6.76368	-0.12306	-2.25507	-1.67643	-2.63483	0.37595	-2.04737	-4.73685		-2.85033	-0.73304	-3.54067	-1.79677	1.41071	0.323517	-3.92364	0.112027	-0.72132	-2.53824
6.76		0.833641	6.81634	-2.13026	1.27554	2.50616	-1.06494	4.5049	9.16073	6.71019	-0.61788		-8.03813	1.8909	0.623574	5.8853	2.02209	0.888487	1.09007	-1.58122	-0.24184	2.00368		-2.93253	0.462512	-6.8177	-0.02169	-2.23682	-2.06379	-2.51188	0.24799	-2.09048	-5.33503		-3.26896	-0.77721	-3.53236	-1.81018	1.34858	0.536545	-3.19506	-0.0497	-1.19583	-3.14794
6.78		0.886318	6.58625	-1.90245	1.60992	2.59779	-1.02044	4.49265	9.46765	6.52028	-0.6312		-8.05939	1.93367	1.23077	5.82783	1.80723	0.858465	1.21946	-1.32978	-0.23556	1.77794		-3.14575	0.511575	-6.75338	-0.16714	-2.27895	-2.31144	-2.38944	0.713392	-2.1332	-5.1227		-3.34976	-0.54431	-3.40972	-1.52504	1.24653	0.46871	-2.61906	-0.1287	-1.44816	-3.99196
6.8		0.933787	6.35362	-1.81214	1.85841	2.34323	-1.03509	4.34257	9.62133	6.22582	-0.75096		-7.9934	1.82597	1.49811	5.70033	1.58171	0.79331	1.20854	-1.17406	-0.00335	1.67335		-3.32362	0.671693	-6.53829	-0.20428	-2.4614	-2.92829	-2.19597	1.53153	-2.35974	-4.41315		-3.71591	-0.67311	-3.29445	-1.46393	1.31538	0.027735	-2.49504	-0.4537	-1.62604	-4.50374
6.82		0.949988	5.79389	-1.7588	1.73113	2.07323	-1.14932	4.21438	9.80233	6.12458	-0.94388		-7.95253	1.68163	1.22948	5.73427	1.21578	0.829051	0.944777	-1.15617	0.287303	1.80967		-3.16281	0.948024	-6.40343	-0.215	-2.93226	-3.19817	-2.09537	1.859	-2.73639	-3.96798		-3.6534	-0.60393	-3.12194	-1.3958	1.27404	-0.44341	-2.58582	-0.77648	-1.96892	-4.58431
6.84		1.07496	5.72325	-2.08007	1.66586	1.83065	-1.05287	3.99824	9.76511	6.15004	-1.2701		-7.73416	1.51817	1.04459	5.92553	1.09113	0.70108	0.632438	-1.20264	0.366973	1.68182		-3.50397	1.21391	-6.23551	0.144478	-3.45337	-3.41396	-2.14194	1.81254	-2.89094	-4.02293		-3.70505	-0.68976	-2.89438	-1.68523	1.68155	-0.81745	-2.55271	-1.42572	-2.13898	-4.43105
6.86		1.05302	5.63	-2.20906	1.5942	1.84099	-0.8725	3.72942	9.44615	6.26735	-1.62746		-7.72009	1.69496	0.879932	5.99403	0.881814	0.627867	0.303011	-1.09706	0.353344	1.56913		-3.73503	1.42882	-6.17795	0.322602	-3.81109	-3.11037	-2.62309	1.50367	-2.71119	-4.30211		-3.53996	-0.62954	-3.03165	-1.74923	2.0838	-0.70154	-2.36948	-1.43203	-2.01532	-4.12878
6.88		1.14849	5.80089	-1.94984	1.70987	2.00689	-0.75712	3.43331	9.00123	6.32074	-1.83006		-7.72367	1.85052	0.971603	5.78378	1.02796	0.699078	0.083818	-1.10157	0.108956	1.5257		-3.98736	1.60286	-6.10988	0.507054	-3.9094	-3.02761	-3.26283	1.14982	-2.18449	-4.41224		-3.76799	-0.87009	-3.36038	-2.11553	2.40498	-0.68354	-2.26799	-1.37685	-1.83461	-3.90863
6.9		0.887968	5.66702	-1.61192	1.63312	2.17506	-0.90587	3.54144	8.72996	6.58085	-1.75776		-7.75531	2.06617	1.05421	5.62618	0.907198	0.862229	0.149225	-1.2366	-0.0462	1.61126		-3.74758	1.6404	-5.96424	0.502425	-3.94498	-3.01394	-3.72776	0.737478	-1.90732	-4.39324		-4.02619	-1.11125	-3.90293	-2.05403	2.2601	-0.49407	-2.39792	-0.83011	-2.17939	-3.78388
6.92		0.71153	5.42505	-1.17224	1.59583	2.27947	-1.1337	3.83243	8.8928	6.79424	-1.62606		-7.72752	2.22017	1.48403	5.67611	0.931269	0.812326	0.523966	-1.46696	-0.12213	1.67538		-3.57697	1.52015	-5.63045	0.658603	-4.06102	-3.22694	-3.81981	0.553436	-1.82258	-4.7273		-4.1282	-1.62969	-4.05009	-1.57557	1.9598	-0.37833	-2.56757	-0.77014	-2.99938	-3.91719
6.94		0.456236	4.82155	-1.3739	1.47859	2.1618	-1.49402	4.09384	9.09274	7.24135	-1.5318		-7.68973	2.58745	1.76446	6.08721	0.420728	0.646563	1.16012	-1.69677	0.018792	1.53774		-3.23481	1.2679	-5.09021	0.794812	-4.19543	-3.31095	-3.54588	0.783132	-1.79162	-4.86903		-3.83776	-1.93949	-3.86528	-0.64063	1.87331	-0.0961	-2.61685	-0.86129	-3.31161	-3.94285
6.96		0.654858	4.56361	-1.61163	1.38352	1.95086	-1.54547	4.03878	9.14715	7.60902	-1.60691		-7.80927	2.72625	1.85817	6.1558	0.129277	0.379679	1.58312	-1.78869	0.384687	1.62217		-3.25981	1.2613	-4.70363	0.782687	-4.26739	-3.44402	-3.35189	1.35485	-1.73239	-5.03445		-3.36426	-1.96212	-3.70209	-0.19619	1.91305	0.011915	-2.56939	-1.41894	-3.25251	-4.22045
6.98		0.995031	4.78546	-1.83334	0.987032	1.43837	-1.48343	4.07641	9.02172	8.06854	-1.70726		-7.79543	2.59633	1.72713	5.88825	-0.27976	0.374953	1.73714	-1.75618	0.676527	1.94884		-3.10862	1.44877	-4.45154	0.746456	-4.38863	-3.40238	-3.26424	1.76439	-1.58099	-4.71515		-3.21143	-1.38506	-3.68904	-0.42222	1.81607	-0.26533	-2.44075	-1.92385	-2.76892	-4.75839
7		1.27164	5.3114	-1.55615	0.869698	1.03076	-1.0231	4.27372	8.93669	8.34968	-1.88759		-7.65257	2.20588	1.63463	5.51025	-0.07642	0.269106	1.33175	-1.55033	0.867053	2.53256		-3.35879	1.71157	-4.36643	0.774905	-4.58315	-3.34025	-3.60688	2.03542	-1.66284	-4.46663		-3.35317	-0.81803	-4.04881	-1.21092	1.79697	-0.72206	-2.27707	-2.43469	-2.74215	-5.45833
7.02		1.25567	5.85464	-1.33828	0.74741	0.914628	-0.85053	4.49409	9.00709	8.55384	-2.09673		-7.17237	1.99384	1.74626	5.5461	0.280765	0.159046	0.848123	-1.28961	0.741756	2.73184		-3.30168	1.72454	-4.31998	0.881344	-4.85986	-3.18388	-3.59287	1.75819	-1.56134	-4.23012		-3.71141	-0.58499	-4.08306	-1.56935	1.6308	-0.99963	-1.97674	-2.73024	-2.69515	-5.81848
7.04		1.14012	5.96029	-1.29532	1.06057	1.29089	-0.66486	4.23926	9.00814	8.5959	-2.36563		-6.78007	1.95355	1.82492	5.99414	1.04109	-0.11103	0.405762	-1.3753	0.539971	2.59039		-3.7247	1.62264	-4.25494	1.00741	-4.87298	-3.08948	-3.31848	1.68543	-1.57191	-4.37713		-3.81953	-1.02656	-4.05536	-1.49341	1.72723	-0.70052	-1.72166	-2.78914	-2.98622	-5.49282
7.06		1.08176	6.02959	-1.65244	0.866741	1.6753	-0.78108	3.77512	8.82376	8.59395	-2.64501		-6.62116	1.93243	2.07604	6.30078	1.27276	-0.18506	0.299431	-1.26024	0.305829	2.05511		-3.88737	1.64025	-4.06015	0.957595	-4.75514	-2.95105	-2.87946	1.33858	-1.22456	-4.35451		-3.78444	-1.49777	-3.54238	-0.86884	1.37894	-0.57434	-1.7952	-2.5715	-3.33987	-4.99965
7.08		1.16944	5.58441	-1.83028	0.840408	1.78676	-0.82487	3.39773	8.47084	8.43714	-2.88142		-6.68132	1.79617	2.53496	6.32503	0.965611	-0.2401	0.481783	-1.2929	0.252389	1.77714		-4.27541	1.76631	-3.6418	0.973018	-4.63527	-2.78804	-2.88797	1.28808	-1.07178	-4.18366		-3.59082	-1.74797	-3.29571	-0.34712	1.31643	-0.56798	-1.93576	-2.30754	-3.85119	-4.61643
7.1		1.16105	5.37599	-2.0603	0.406627	1.51933	-0.95877	3.53082	8.27915	8.36432	-2.94038		-6.71823	1.48126	3.09899	6.50494	0.293866	-0.04122	0.657299	-1.04791	0.307544	1.7099		-4.12282	1.82015	-3.19607	0.739165	-4.75726	-2.77618	-3.29652	0.992804	-1.04396	-3.28423		-3.68423	-1.41951	-3.0554	-0.17452	1.04876	-1.04983	-1.94202	-2.31743	-3.93715	-4.78049
7.12		0.983601	5.01223	-1.77644	0.377474	1.32903	-0.73353	3.69709	8.35841	8.19937	-2.84824		-6.75064	1.12353	3.22161	6.60193	0.311576	0.165567	1.02317	-1.20353	0.439936	2.03454		-3.94998	1.63438	-2.91356	0.49581	-4.92235	-2.86696	-3.5519	0.845176	-1.48302	-2.87331		-3.87493	-1.10396	-3.46796	-0.26084	1.34629	-1.01505	-1.82699	-2.47492	-3.40317	-5.23234
7.14		0.322178	5.21211	-1.88665	0.250116	1.18883	-0.22337	3.83424	8.61516	8.06934	-2.64024		-6.87474	0.749587	2.71707	6.62141	0.941131	0.532145	1.1496	-1.19031	0.396679	2.32424		-3.66353	1.41115	-2.95469	0.248778	-5.02183	-2.984	-3.53135	0.75812	-2.26212	-2.83989		-3.98079	-0.84819	-3.67857	-0.60702	1.58463	-0.57262	-1.9577	-2.72228	-2.65177	-5.83894
7.16		-0.45223	5.36676	-2.15912	0.491167	1.16456	0.235848	3.72718	8.6544	7.87606	-2.42838		-7.07872	0.70339	2.23699	6.06453	1.56523	0.574968	1.26541	-1.33226	0.172595	2.34027		-3.7256	1.3392	-3.17283	0.248378	-4.90302	-3.19385	-3.17275	1.05701	-2.89715	-3.63634		-3.65786	-0.84182	-4.25232	-0.71951	2.45908	0.169331	-2.30899	-2.73851	-2.23395	-6.3221
7.18		-1.02105	5.752	-3.24732	0.735604	0.818022	0.415149	3.61061	8.41946	7.81932	-2.22601		-7.05065	0.714964	2.44235	5.87953	1.4356	0.541501	0.910256	-1.51889	-0.09256	2.23138		-3.90882	1.38776	-3.33996	0.424321	-4.63573	-3.68003	-2.91099	1.49089	-3.31853	-4.35508		-3.44248	-0.68559	-4.08699	-0.75937	2.80251	0.5447	-2.24787	-2.6247	-2.61492	-6.24144
7.2		-1.07167	5.97106	-3.9923	0.865841	0.565652	0.211067	3.43874	8.00743	7.79781	-2.23473		-6.95796	0.871675	3.06692	6.08424	0.56495	0.357779	0.702792	-1.87443	-0.18528	1.86033		-4.26681	1.38513	-3.14624	0.556413	-4.26558	-4.46061	-2.76663	1.89301	-3.18752	-4.64043		-3.59436	-0.91727	-4.02161	-0.48678	2.71682	0.531926	-1.56902	-2.5177	-3.03709	-5.79795
7.22		-0.92006	6.07198	-4.30905	0.872928	0.561177	0.13376	3.36255	7.68354	7.80523	-2.40224		-6.86442	0.728906	3.52664	6.5587	-0.23885	0.419426	0.465521	-2.14268	-0.07826	1.69616		-4.32368	1.2362	-2.76357	0.519527	-3.7892	-4.91649	-2.67723	1.96028	-2.93664	-4.92843		-4.21916	-1.14114	-3.34817	-0.32226	2.01088	0.575766	-0.38394	-2.43912	-3.26507	-5.29177
7.24		-0.99465	6.10263	-3.78534	0.718826	1.14181	0.019051	3.54929	7.52223	7.5907	-2.72315		-7.09751	0.678826	3.47655	7.11055	-0.01252	0.51888	0.763576	-2.20207	0.12073	1.36146		-4.26046	1.13732	-2.39687	0.337747	-3.35084	-5.0232	-2.54094	2.08456	-2.60701	-4.76428		-4.43885	-1.61165	-3.18874	-0.15479	1.37044	0.678448	0.623947	-2.51314	-3.13034	-5.35476
7.26		-1.26968	5.8008	-3.11429	0.51519	1.54162	0.108615	3.71761	7.40136	7.43991	-2.92266		-7.34096	0.664842	3.21888	7.57573	1.18981	0.595906	0.948914	-2.23892	0.277869	1.28532		-3.96474	1.0736	-2.37308	0.102349	-2.95327	-4.72666	-2.64719	1.82365	-2.31252	-4.69725		-4.28571	-1.50078	-3.18214	-0.12414	1.24716	0.613556	0.941493	-2.40274	-3.31506	-5.70721
7.28		-1.47258	5.50011	-2.45785	0.242559	1.82733	0.235389	3.66908	7.28627	7.14769	-3.12212		-7.4442	0.796458	3.24219	7.97218	2.70769	0.460326	1.0628	-2.25886	0.49807	1.2236		-3.95762	1.02385	-2.62076	-0.00327	-2.79054	-4.40285	-3.0452	1.40433	-1.97187	-3.84371		-3.70557	-1.34815	-3.37663	0.27471	1.2388	0.5382	0.570411	-2.52315	-3.48172	-6.07296
7.3		-1.29336	5.2219	-2.19626	-0.0258	1.72661	0.253803	3.14447	7.0553	7.01112	-3.21639		-7.17789	0.737509	3.30692	7.74033	3.3883	0.224153	0.718083	-2.24089	0.527808	1.44336		-4.22908	0.840543	-2.94243	-0.10881	-2.87688	-4.02125	-3.55993	0.591584	-1.72134	-3.06123		-3.60847	-0.91786	-3.40491	0.687907	1.66262	0.583226	0.256667	-2.68248	-3.6377	-6.26618
7.32		-0.80811	5.33099	-2.2535	-0.03912	1.66354	0.024328	2.71966	6.8675	6.70509	-3.30606		-6.74235	0.263731	3.617	7.30921	3.08857	0.15557	0.38763	-2.16952	0.473713	1.59839		-4.49511	0.687788	-3.07464	-0.20337	-3.00651	-3.66392	-3.8823	0.360344	-1.64634	-2.44415		-3.75728	-0.63534	-3.44786	0.988686	1.61976	1.038	0.324717	-3.07413	-3.58925	-6.36658
7.34		-0.24906	5.63152	-2.46273	0.017151	1.45292	-0.37244	2.4949	6.78459	6.50564	-3.34906		-6.41083	-0.37056	3.76105	7.14421	2.54847	0.146614	0.366835	-2.13558	0.159699	1.54104		-4.57434	0.593188	-2.94104	-0.33414	-3.18043	-3.7477	-3.96757	0.546951	-1.88021	-2.50973		-4.2832	-0.48905	-3.74675	0.647176	1.18175	1.26476	0.798244	-3.37291	-3.75139	-6.50764
7.36		-0.28633	5.74882	-2.55115	0.304701	1.35702	-0.48751	2.49245	6.77279	6.43666	-3.46307		-6.42357	-0.96425	3.96775	7.48883	1.87255	0.182837	0.680018	-2.23729	0.017015	1.37874		-4.42208	0.626311	-2.70824	-0.51681	-3.20737	-4.04785	-3.88616	1.00917	-1.98287	-3.16566		-4.44189	-0.72207	-4.25469	0.226162	0.440991	1.53273	1.09569	-3.68594	-4.0511	-6.46566
7.38		-0.57572	5.90404	-2.70367	0.737092	1.5816	-0.47575	2.25843	6.87535	6.48752	-3.45371		-6.82666	-1.18847	3.91834	7.9653	1.4463	0.140046	1.2544	-2.12552	-0.12714	1.26814		-4.21108	0.680562	-2.56953	-0.70603	-3.18592	-4.58798	-3.78709	0.979122	-2.12931	-3.84346		-4.35554	-1.06799	-4.48597	-0.15807	0.253324	1.57794	1.21519	-3.763	-4.11446	-6.29258
7.4		-1.21834	6.01681	-3.07006	1.06143	1.97717	-0.54491	2.02361	6.62636	6.68564	-3.39454		-7.33924	-1.30402	3.67061	7.76493	0.855496	0.061851	1.49791	-1.83579	-0.1138	1.46184		-4.08884	0.690042	-2.64085	-1.04486	-3.12989	-4.51372	-3.60581	0.682821	-2.16958	-4.33794		-3.95566	-1.19433	-4.48126	-0.26563	0.791211	1.7843	0.957419	-3.38059	-4.03936	-5.90656
7.42		-1.40579	6.26637	-3.47846	1.22045	2.41253	-0.88661	1.9794	6.1696	6.56822	-3.25062		-7.59761	-1.29289	3.56349	7.31323	0.62666	-0.06021	1.50995	-1.51507	-0.02785	1.73074		-3.99995	0.637307	-2.84337	-1.1746	-3.17776	-4.22835	-3.60878	0.481985	-2.36957	-4.49126		-3.51657	-1.41807	-4.21595	-0.40287	1.33109	1.92258	0.650911	-2.69845	-3.97857	-5.50511
7.44		-1.57387	6.13666	-3.32339	1.04996	2.55047	-1.1297	2.18	5.50841	6.55353	-3.20987		-7.41494	-1.30079	3.60609	6.7034	0.565884	-0.19845	1.08383	-1.33	0.122726	2.01629		-4.07746	0.499492	-3.03977	-1.17976	-3.45039	-3.5981	-3.64505	0.713843	-2.5515	-4.44824		-3.35939	-1.46626	-4.06201	-0.5838	1.6887	2.12535	0.434723	-2.34867	-4.02168	-5.33537
7.46		-1.43491	6.02271	-2.96184	1.08166	2.49512	-1.04212	2.24043	5.28094	6.30034	-3.18161		-6.88064	-1.21477	3.924	6.87716	0.386707	-0.32373	0.683958	-1.38082	0.374068	2.18913		-3.98359	0.366717	-3.02049	-1.15191	-3.71717	-3.47275	-3.78149	1.00413	-2.46408	-4.16603		-3.29517	-1.59618	-3.71045	-0.55519	1.80186	2.33464	0.846218	-2.75366	-3.89829	-5.39733
7.48		-1.12457	5.84214	-2.52574	1.04438	2.04184	-0.48634	2.19231	5.57256	6.20176	-3.06403		-6.40436	-1.253	3.886	7.22305	0.088138	-0.3186	0.603728	-1.41228	0.439671	2.07181		-3.96002	0.273594	-2.89487	-1.3245	-3.88328	-3.42889	-3.73736	1.23659	-2.10056	-3.63566		-3.45293	-1.22389	-3.50601	-0.39441	1.83155	2.66282	0.961287	-3.43615	-2.98733	-5.63083
7.5		-0.80567	5.76909	-2.60994	1.08232	1.64499	0.078671	2.1336	6.13605	5.85828	-2.96137		-6.17066	-1.28698	4.12905	7.98329	-0.02408	-0.24478	0.798834	-1.66657	0.404741	2.00492		-3.78507	0.279742	-2.8427	-1.61094	-3.95292	-3.77669	-3.66504	1.35509	-1.62065	-3.36897		-3.58881	-1.05355	-3.24176	0.130047	1.65865	3.04489	1.04943	-4.11469	-2.14915	-5.83274
7.52		-0.45112	5.31038	-2.91492	0.974521	1.20499	0.498193	2.14569	6.50766	5.73997	-2.77707		-6.30733	-1.33836	4.23486	7.97632	0.423529	0.008967	1.2372	-1.84132	0.128636	2.01913		-3.8292	0.34188	-3.07654	-1.64152	-4.22085	-3.7681	-3.63373	1.35702	-1.41691	-3.26152		-3.77365	-0.90571	-3.84288	0.622644	1.36147	3.48862	0.571606	-4.14502	-1.42082	-6.09334
7.54		-0.4606	5.07118	-3.26142	0.981491	1.33719	0.651393	2.01756	6.5177	5.7955	-2.74144		-6.50684	-1.04675	4.63121	7.74188	1.18587	0.128143	1.35501	-2.14709	-0.21895	2.12683		-3.83199	0.325308	-3.35041	-1.63337	-4.62454	-4.06066	-3.69204	1.16164	-1.45185	-3.28413		-3.96507	-0.96656	-4.51114	0.771847	1.2255	3.77593	0.5182	-4.20374	-1.64223	-6.67173
7.56		-0.35626	5.04678	-3.71916	0.912614	1.47274	0.458153	1.84642	6.1522	5.96496	-2.62079		-6.58187	-0.8916	4.59291	7.10607	1.5994	0.177454	1.44756	-2.26658	-0.15951	1.99855		-4.17564	0.344493	-3.50527	-1.5473	-4.92582	-3.95328	-3.86684	0.762229	-1.35282	-3.05683		-3.88761	-0.99241	-5.22752	0.464748	1.2866	4.23881	0.476527	-3.628	-1.8819	-7.10957
7.58		-0.47386	5.30154	-3.77578	1.05409	1.80309	0.286539	1.92804	5.87291	5.7867	-2.69816		-6.47895	-0.84927	4.35935	6.97369	1.59881	0.145317	1.33112	-2.42803	0.052569	1.54261		-4.5321	0.496713	-3.27205	-1.63852	-4.842	-4.19245	-3.99377	0.775887	-1.17317	-2.75292		-3.82502	-1.17866	-4.86999	-0.18907	1.0803	4.61845	0.76172	-3.34016	-2.20919	-7.44623
7.6		-0.65209	5.11257	-4.01178	1.1466	1.77877	-0.16698	2.26961	5.44526	5.28361	-2.68953		-6.25822	-1.09147	4.06346	7.01309	1.42993	0.299177	1.27149	-2.40572	0.372134	1.23102		-4.90508	0.739222	-3.11922	-1.59758	-4.44688	-4.03741	-4.02969	0.822444	-1.05507	-2.6234		-3.72084	-1.32096	-4.32679	-0.558	0.783236	5.06484	1.20092	-2.92031	-2.04773	-7.57443
7.62		-0.94378	4.67631	-3.84459	1.46528	1.79214	-0.14256	2.59279	5.26786	4.78499	-2.68529		-6.01493	-1.14168	3.73844	7.08487	1.22914	0.213516	1.08282	-2.49052	0.193116	1.18733		-4.90443	0.895911	-3.08982	-1.69555	-4.08647	-4.36963	-3.66861	1.20207	-1.31676	-2.48027		-3.9007	-1.45676	-4.19739	-0.77822	0.564051	5.08712	1.62558	-3.16083	-1.84364	-7.71811
7.64		-1.33261	4.22703	-3.8126	1.40345	1.80211	-0.43602	2.65926	4.794	4.49683	-2.4231		-5.8261	-0.98111	3.67398	6.89282	0.929985	0.106612	0.991673	-2.39218	-0.03713	1.47531		-4.623	0.94815	-3.37343	-1.75851	-3.80541	-4.4238	-3.55036	1.21694	-1.53195	-2.82531		-4.12434	-1.27933	-4.67356	-0.81359	0.821128	5.14564	1.82725	-3.41886	-1.63172	-7.75837
7.66		-1.43568	4.26331	-3.80022	1.34025	1.77142	-0.56327	2.40425	4.66118	4.47878	-2.25709		-5.77393	-0.78482	3.43168	6.88954	0.325435	-0.12065	0.997178	-2.43422	-0.35749	1.62739		-4.00754	1.11293	-3.53881	-1.92731	-3.7465	-4.4812	-3.65627	1.36189	-1.72639	-3.0889		-4.35853	-1.11706	-5.03643	-1.05537	1.09752	5.01154	1.66712	-3.83921	-1.59779	-7.39863
7.68		-1.58884	4.26556	-3.8122	1.01761	1.49595	-0.79215	2.06398	4.4553	4.44463	-2.25159		-5.74217	-0.65789	3.47987	6.73042	0.080552	-0.11527	1.02859	-2.33309	-0.59126	1.53203		-3.488	1.31998	-3.59641	-1.90106	-3.77691	-4.11592	-4.29027	1.32754	-1.65014	-3.29381		-4.22569	-0.88277	-4.79804	-1.32883	0.904943	4.84853	1.11875	-3.96557	-1.55269	-7.27795
7.7		-1.45745	4.29166	-3.78095	0.845107	1.06652	-0.58115	1.68315	4.70748	4.50581	-2.44827		-5.57571	-0.67748	3.7525	6.95732	-0.15742	-0.19159	1.06721	-2.44832	-0.74946	1.33115		-3.33605	1.44375	-3.52962	-1.79668	-3.99198	-3.70454	-4.39398	1.37918	-1.48388	-3.03242		-3.79109	-0.82295	-4.32833	-1.63637	0.702759	4.62595	0.357569	-4.03553	-1.39623	-7.04808
7.72		-1.42089	4.11265	-3.59948	0.679747	0.883279	-0.11721	1.67553	4.97421	4.56475	-2.56932		-5.21178	-0.51236	4.35451	6.32394	-0.19258	-0.19361	0.971526	-2.4444	-0.71036	1.18579		-3.48728	1.27733	-3.50471	-1.50746	-4.16861	-3.20578	-4.31627	1.3555	-1.43429	-2.81976		-3.16861	-0.93388	-4.13341	-1.66506	0.762979	4.48926	-0.50092	-3.56597	-1.44562	-7.33917
7.74		-1.17379	4.14655	-3.60425	0.745335	0.975556	0.113759	1.88345	5.33975	4.72812	-2.56696		-4.9459	-0.37671	4.55429	5.9748	-0.2867	0.064398	0.771545	-2.66495	-0.54635	1.08302		-4.03674	0.957533	-3.57497	-1.13698	-4.19489	-2.95281	-3.66562	1.50191	-1.67583	-2.96561		-2.72205	-1.10003	-4.11583	-1.62639	1.11516	4.6916	-0.795	-3.24678	-1.70271	-7.4289
7.76		-1.04635	4.17651	-3.96927	0.862747	1.33373	0.070698	2.14725	5.5069	4.84485	-2.51056		-4.83153	-0.18617	4.33989	5.35971	0.326807	0.316671	0.411141	-2.97531	-0.5332	0.879848		-4.25379	0.571022	-3.71436	-0.7122	-4.15578	-2.89917	-3.47096	1.73838	-2.12561	-3.35831		-2.54666	-1.23708	-4.26778	-1.72898	1.03327	4.9387	-0.65871	-2.82446	-2.00718	-8.02152
7.78		-0.58017	3.85857	-4.08008	0.87283	1.57852	-0.06078	2.07169	5.80859	4.87747	-2.4653		-5.06684	-0.32545	4.00899	5.36522	0.747453	0.359878	0.037389	-3.35105	-0.44927	0.677398		-4.58833	0.31882	-3.86189	-0.27612	-4.11152	-3.07525	-3.44112	1.93332	-2.15316	-3.60207		-2.75151	-1.13506	-4.27602	-2.00056	0.419823	5.14654	-0.38646	-3.03436	-2.10942	-8.11881
7.8		-0.21372	3.5383	-4.04639	0.723035	1.67713	-0.10744	2.13548	5.89518	4.70118	-2.50326		-5.3255	-0.42099	4.45099	5.31997	1.07864	0.09317	-0.00273	-3.65439	-0.23504	0.491062		-4.30434	0.176293	-3.90812	0.103311	-4.18508	-2.96464	-4.02432	1.6122	-2.02184	-3.68864		-3.18603	-1.14805	-4.34485	-2.25529	-0.43277	5.17106	-0.25758	-3.2941	-1.84282	-8.27568
7.82		0.420872	3.21098	-3.5336	0.604585	1.48373	-0.02868	2.11389	6.09273	4.54673	-2.56062		-5.47062	-0.50967	4.96636	5.27703	0.409728	0.033094	0.159137	-3.75428	0.062986	0.429743		-4.17372	0.088706	-3.77116	0.354183	-4.12111	-2.65383	-4.48755	1.02717	-2.03414	-3.66745		-3.64503	-1.17528	-4.1755	-2.12763	-0.89172	5.00216	-0.28002	-3.74544	-1.90982	-8.07562
7.84		0.443514	3.51799	-3.477	0.585711	1.2784	-0.15088	2.43388	5.71849	4.43194	-2.78084		-5.22684	-0.41024	5.34998	5.7237	-0.0361	0.158005	0.497415	-3.58273	0.128339	0.464205		-3.83689	-0.05375	-3.3445	0.310098	-3.86585	-2.31895	-4.65269	0.661324	-2.24897	-3.87484		-3.79478	-1.27759	-4.08561	-2.18574	-0.83211	4.9455	-0.06401	-3.93508	-1.91042	-8.13389
7.86		0.379804	3.76655	-3.48753	0.525155	1.04862	-0.37871	2.47979	5.62923	4.50536	-3.04295		-4.73663	-0.16975	4.95914	6.13826	-0.67426	0.24067	0.65264	-3.20321	-0.04026	0.707079		-3.73967	-0.25021	-2.77876	0.107244	-3.39409	-2.27263	-4.32606	0.67807	-2.30889	-3.82981		-3.59459	-1.07067	-4.07798	-2.50218	-0.03083	4.85872	0.072853	-3.57183	-2.17934	-8.16312
7.88		0.002538	3.86562	-3.63094	0.430571	1.1129	-0.84298	3.0273	5.28028	4.59335	-3.15826		-4.19379	-0.10699	4.97191	6.66606	-0.54086	0.110921	0.701821	-2.61622	-0.15385	0.982956		-3.69404	-0.5005	-2.43472	-0.12065	-2.89364	-2.51903	-3.99542	1.13388	-2.02632	-3.86134		-3.447	-0.92658	-4.49665	-3.28374	0.529636	4.79745	0.107878	-2.94161	-2.09519	-8.2569
7.9		0.002478	3.64752	-3.61262	0.261785	1.02256	-1.2507	3.19806	5.35621	4.66437	-2.98077		-3.81085	-0.10655	5.23185	6.35648	-0.07388	-0.02506	0.59718	-2.48286	-0.21652	1.23796		-3.62904	-0.63965	-2.4614	-0.22246	-2.47951	-2.78769	-3.80015	1.48759	-1.74583	-3.93124		-3.38943	-0.66202	-4.88367	-3.78302	1.1605	4.39929	-0.28962	-2.37693	-1.96001	-8.42225
7.92		0.135999	3.55588	-3.71648	0.222412	0.995122	-1.31405	3.47246	5.34137	4.85809	-2.61527		-3.72409	-0.30943	5.95576	6.03979	0.617761	-0.14254	0.379679	-2.21978	-0.20506	1.31371		-3.35779	-0.59089	-2.61202	-0.18417	-2.38768	-2.88888	-3.68916	1.65629	-1.59472	-4.30008		-3.60182	-0.68998	-5.12249	-3.88945	1.26388	4.07375	-0.7303	-2.56121	-1.52081	-8.64257
7.94		0.627028	3.78388	-3.89183	0.284887	0.607055	-0.97549	3.22601	5.47379	4.94788	-2.44731		-4.01883	-0.22941	6.1979	5.62169	1.00474	-0.14082	0.233898	-2.15859	-0.23012	1.31593		-3.06441	-0.1607	-2.58368	-0.08198	-2.49566	-2.73876	-3.52841	1.59678	-1.68157	-4.17168		-3.48444	-0.63823	-4.67928	-3.74652	1.60732	3.71081	-1.02236	-2.85361	-1.20803	-8.87419
7.96		1.00555	3.82386	-3.88894	0.394312	0.534429	-0.58643	3.26332	5.33777	5.07239	-2.38591		-4.49318	0.006889	6.07151	5.79141	0.883506	-0.36818	0.204091	-1.71154	-0.2646	1.22075		-2.8687	0.308718	-2.41647	0.057034	-2.74154	-2.55574	-3.3905	1.55861	-2.04838	-3.61584		-3.45846	-0.95818	-3.98474	-3.71244	1.39969	3.83571	-0.89554	-2.94982	-1.0984	-8.91959
7.98		1.41887	3.46538	-3.58155	0.354195	0.796332	-0.35687	3.18238	4.88714	4.94785	-2.23207		-4.90901	0.428878	5.46157	6.14415	0.726913	-0.47334	0.576745	-1.66966	-0.23531	1.29311		-3.25052	0.800456	-2.39961	-0.06376	-2.77046	-2.62812	-3.38723	1.98786	-2.0796	-2.96839		-3.40418	-1.12523	-3.24206	-3.83358	1.10787	3.80973	-0.77354	-2.41631	-1.42746	-9.01571
8		1.30428	3.14184	-3.02795	0.142434	1.37218	-0.33485	3.39441	4.41981	4.82017	-2.13034		-5.01979	0.643221	4.82035	6.82369	0.511644	-0.62515	0.894408	-1.84717	-0.08436	1.1058		-3.6836	1.05019	-2.57967	-0.28586	-2.76967	-2.72689	-3.27548	2.47535	-2.04051	-2.97919		-3.52962	-1.48022	-2.87756	-3.8465	0.682088	3.94985	-0.57942	-2.09931	-1.76502	-9.27518
8.02		1.15608	3.3284	-2.47108	0.142571	1.78504	-0.26373	3.53559	4.00887	4.55416	-2.15846		-5.05305	0.710858	4.36472	7.51706	0.652044	-0.30192	0.911731	-2.26219	0.118188	0.738403		-4.08946	1.35981	-2.86318	-0.63176	-2.90487	-2.77668	-3.2504	2.9972	-1.61252	-3.36897		-3.52276	-1.50664	-2.78275	-3.83629	0.702456	3.70404	-0.31835	-2.1337	-1.7607	-9.63907
8.04		0.575961	3.85117	-2.24837	0.427967	1.51762	-0.35326	3.85325	4.06766	4.41244	-2.52828		-5.1122	0.391129	4.24632	7.99909	0.808754	-0.01008	0.40704	-2.53691	0.144354	-0.01246		-4.00278	1.55497	-2.99922	-0.76419	-3.06133	-2.57454	-3.21621	3.32749	-1.488	-3.81959		-3.55854	-1.61125	-2.95219	-3.90006	0.899589	3.48198	0.516092	-2.64855	-1.54837	-9.63407
8.06		0.136298	3.81341	-2.64683	0.664554	1.03636	-0.3968	4.30945	4.23262	4.30022	-2.76304		-5.31547	-0.00045	4.19493	8.31858	0.936609	0.151116	-0.01692	-2.50886	-0.11118	-0.13796		-3.54484	1.76958	-3.04656	-0.81166	-3.05737	-2.52894	-3.25341	3.59624	-1.24387	-4.04306		-3.73149	-1.35232	-3.29457	-4.1049	0.93991	3.04783	1.36385	-3.11488	-1.21945	-9.18853
8.08		-0.08656	3.3421	-3.11013	0.650477	0.635926	-0.59968	4.92837	4.47828	4.29898	-2.78732		-5.51298	-0.45513	3.92219	8.20894	0.831542	-0.05569	-0.23809	-2.41196	-0.34649	0.065027		-2.92021	1.93628	-2.99401	-0.70598	-2.80116	-2.53015	-3.3911	3.64683	-0.99676	-3.9307		-3.77132	-1.04243	-3.62457	-4.21167	0.57222	2.72197	2.00844	-3.28527	-1.19733	-8.86369
8.1		0.184562	2.89241	-3.43456	0.304564	0.64852	-0.6993	5.62366	4.69605	4.20535	-2.69081		-5.48759	-0.7983	3.45808	8.41074	0.813131	-0.23993	-0.1643	-2.19238	-0.38457	0.432992		-2.27222	2.24973	-2.96477	-0.63243	-2.62182	-2.56187	-3.5126	3.22561	-1.12595	-3.8617		-3.57186	-0.54982	-3.69406	-4.40065	0.163105	2.59327	1.9227	-3.08193	-1.1347	-8.96685
8.12		0.489193	3.07301	-3.14062	0.07806	0.646771	-0.98751	5.82711	4.60716	4.1554	-2.53036		-5.21268	-0.94295	3.0198	8.3554	1.21723	-0.03935	-0.23555	-2.20668	-0.39576	0.269563		-1.89661	2.54595	-2.87984	-0.49947	-2.5593	-2.41948	-3.65384	2.79641	-1.5689	-3.81203		-3.33546	-0.36646	-3.56989	-4.56791	0.105232	2.67155	1.60272	-2.71829	-0.8146	-9.26544
8.14		0.644461	3.27261	-3.03198	-0.08767	0.441424	-1.22167	5.85112	4.53319	4.00853	-2.50387		-4.66969	-1.09047	2.91116	8.65235	1.94722	0.139293	-0.01318	-2.1005	-0.63052	0.058123		-2.0062	2.75639	-2.85893	-0.34256	-2.51377	-2.26412	-3.38091	2.34367	-2.46579	-3.81665		-3.44949	-0.3513	-3.6996	-4.844	0.322374	2.85437	1.19216	-2.39944	-0.61391	-9.29835
8.16		0.68708	3.54552	-2.98991	-0.06833	0.47321	-1.31621	5.67314	4.06656	3.91093	-2.39252		-4.32478	-1.1781	2.99486	8.5274	2.51156	0.269026	0.225965	-2.30413	-1.00365	0.060154		-2.43299	2.77528	-2.94296	-0.24356	-2.44594	-2.19315	-3.07207	2.26545	-2.85425	-3.75342		-3.78819	-0.52063	-3.91771	-5.16237	0.733945	2.83397	0.962373	-2.34858	-0.43627	-8.90427
8.18		1.09828	3.62106	-3.50564	-0.11262	0.737736	-1.23045	5.77137	3.84081	3.84223	-2.39599		-4.16505	-1.4451	3.14966	8.69489	2.42336	0.050861	0.485416	-2.4081	-1.13855	0.181443		-2.95655	2.6501	-3.02159	-0.17022	-2.40848	-2.39892	-2.96562	2.15551	-2.78209	-3.34022		-3.95923	-0.6591	-4.44562	-5.34668	0.964335	2.76691	0.955203	-2.27214	-0.70574	-8.68125
8.2		1.56545	4.13998	-3.70459	-0.33381	1.2687	-0.89753	6.07369	3.47125	3.83089	-2.42763		-4.24323	-1.66327	3.4664	8.76599	1.74846	0.054497	0.310566	-2.74917	-1.03117	0.3376		-3.13505	2.24038	-2.98767	0.112487	-2.60071	-2.74258	-3.17622	2.33409	-2.11689	-3.41083		-3.7684	-0.8249	-4.87241	-5.69895	1.14256	2.76953	1.01819	-2.04704	-0.73601	-8.60224
8.22		1.96612	4.43565	-3.51083	-0.60883	1.64441	-0.87642	6.35655	3.23177	3.78259	-2.54892		-4.12542	-1.59894	4.11261	8.95484	0.868392	0.037708	0.070902	-2.83027	-0.71181	0.367225		-3.18322	1.80282	-2.82048	0.613166	-2.83392	-2.93315	-3.40613	2.59949	-1.57443	-3.32703		-3.40936	-0.86425	-5.1206	-5.46893	1.06402	2.7207	1.03588	-1.67955	-0.84032	-8.9724
8.24		2.00712	4.50998	-2.84082	-0.63616	1.86532	-0.77489	6.54402	2.92075	3.63842	-2.58415		-4.01028	-1.37609	5.18391	9.15053	0.635997	0.140799	0.059174	-2.94113	-0.4809	0.316447		-3.07774	1.61698	-2.66168	1.19788	-3.04983	-2.75847	-3.47525	2.68256	-1.29351	-3.65496		-3.15004	-0.75953	-4.8574	-5.33967	1.01545	2.42678	0.852345	-1.16828	-0.9186	-9.16664
8.26		1.95775	3.7922	-2.56933	-0.28209	1.74016	-1.03402	6.35574	2.41635	3.49612	-2.62571		-3.91101	-0.99303	5.86318	9.41737	0.775405	-0.05872	0.384626	-2.96534	-0.36717	0.152279		-3.16966	1.9517	-2.55833	1.31669	-3.04679	-2.53556	-3.48454	2.31452	-1.53344	-3.6609		-3.22222	-0.7306	-3.85654	-4.92541	0.997176	1.80535	0.679048	-0.94322	-1.19272	-9.51676
8.28		1.86824	2.99439	-2.85911	0.217224	1.40438	-0.96897	6.17673	2.00509	3.35226	-2.62964		-4.1302	-0.72471	5.86746	10.1371	1.50186	-0.05909	0.465683	-2.94899	-0.41169	-0.14263		-3.29126	2.25584	-2.46054	1.13668	-2.90975	-2.5151	-3.67918	1.70543	-2.07142	-3.79759		-3.61062	-0.88073	-3.16937	-5.01464	0.87246	1.47946	0.578624	-0.92965	-1.67532	-9.67336
8.3		1.9625	2.45409	-3.39026	0.532321	0.947038	-0.99958	6.12692	1.53197	3.0824	-2.6942		-4.40484	-0.3516	5.39697	10.803	1.71149	-0.20332	0.211322	-2.84348	-0.59473	-0.27562		-3.58099	2.43717	-2.37151	0.776287	-2.813	-2.75297	-4.06521	1.28117	-2.80719	-3.90674		-4.12155	-1.34714	-2.81499	-5.43024	0.603572	1.45547	0.400633	-0.98156	-2.09203	-9.95956
8.32		1.82242	2.61267	-3.71348	0.661049	0.814879	-0.61574	6.12347	1.90328	2.78761	-2.64152		-4.63326	0.086184	4.89858	11.1796	1.91877	-0.03384	-0.25234	-2.55058	-0.53025	-0.57765		-3.62447	2.43371	-2.23553	0.691803	-2.67549	-2.82292	-4.39619	1.48305	-3.39607	-4.03209		-4.65385	-1.58634	-3.24092	-5.93163	0.209801	1.61483	0.230551	-1.10315	-2.45123	-9.82044
8.34		1.78383	2.97869	-3.71956	0.615529	0.628412	-0.24482	6.33127	2.35209	2.54425	-2.60281		-4.71114	0.419588	4.67664	10.9041	1.49331	-0.10547	-0.34996	-2.8242	-0.56688	-0.60146		-3.48728	2.60125	-1.99885	0.880884	-2.57979	-2.93022	-4.53852	1.60947	-3.34975	-4.48104		-4.78828	-1.69759	-3.37353	-6.24894	0.227685	1.50932	0.02036	-0.67732	-2.35322	-9.68841
8.36		1.52902	3.27577	-3.48126	0.388497	0.775974	0.325432	6.43503	2.87958	2.65922	-2.54975		-4.83001	0.527495	4.33794	10.6556	1.51773	0.088348	-0.34088	-3.2445	-0.28912	-0.38332		-3.25392	2.662	-1.71912	1.03833	-2.3301	-2.82357	-4.12358	1.56275	-2.87861	-4.81749		-4.71836	-1.06606	-3.31628	-6.03476	0.26991	1.39246	-0.01834	-0.44602	-1.79864	-9.26619
8.38		1.58978	3.31773	-3.25159	0.230479	0.944207	0.479626	6.71934	2.92173	2.92404	-2.61618		-5.09953	0.440074	4.27318	10.7851	1.58761	0.268209	-0.1595	-3.91229	-0.18518	0.069494		-3.02998	2.54206	-1.51982	0.938466	-2.2631	-2.96397	-3.78666	1.20086	-2.25129	-5.28837		-4.31974	-0.88786	-3.13965	-5.68061	0.454956	1.34116	-0.20176	0.167099	-0.7268	-9.25456
8.4		1.63872	3.21762	-3.06956	0.094114	1.4351	0.54808	6.74724	2.98242	3.22152	-2.66798		-5.61662	0.26418	4.59964	11.1757	2.05395	0.512136	-0.0318	-3.87531	0.118032	0.27414		-2.903	2.23312	-1.45942	0.569357	-2.26596	-3.01431	-3.54285	1.00435	-2.27331	-4.97211		-4.02202	-1.03036	-3.17451	-5.4801	0.33391	1.33697	-0.13323	0.255261	0.4829	-9.05665
8.42		1.62888	3.11094	-3.13332	0.365512	1.60048	0.262542	6.68392	3.27125	3.44465	-2.6791		-6.07267	0.090331	5.07	11.0996	1.97377	0.724374	0.31008	-3.65305	0.180252	0.229748		-2.75633	1.97182	-1.57696	0.282029	-2.31006	-3.31191	-3.8815	1.14514	-2.6224	-4.91981		-3.76078	-2.10474	-3.29266	-5.46643	0.424736	1.14763	-0.05327	0.151524	1.14322	-9.17874
8.44		1.31032	3.42	-3.21185	0.554542	1.51139	0.289904	6.76489	3.3373	3.59387	-2.64177		-6.26981	-0.1699	5.39555	10.5764	1.53964	0.607089	0.320658	-3.43605	0.065574	0.19058		-2.76951	1.92382	-1.58099	0.301076	-2.17978	-3.29178	-4.08562	1.32445	-2.87039	-4.52365		-3.63948	-2.32198	-3.08787	-5.55893	0.40205	0.902676	0.124717	-0.03381	1.74654	-9.2509
8.46		0.524179	4.22133	-3.45887	1.01051	1.0823	0.267437	6.82089	2.99919	3.76426	-2.66313		-6.1342	-0.32104	4.82348	10.0122	0.866467	0.436712	0.330839	-3.24757	-0.28013	0.288039		-2.99303	2.1157	-1.66083	0.639494	-1.89575	-3.04564	-4.14448	1.82451	-2.75732	-4.77901		-3.50789	-2.09153	-2.87685	-5.4898	0.328584	0.807577	-0.13332	-0.25998	2.25141	-9.36879
8.48		-0.12659	4.78787	-3.69926	1.3136	0.971059	0.37073	6.87933	2.29934	3.72605	-2.77658		-5.9185	-0.39312	4.28735	9.70766	0.483838	0.03295	0.240752	-2.87029	-0.56448	0.195563		-3.1533	2.29804	-1.59978	1.07196	-1.73356	-2.77192	-4.14385	2.33818	-2.40582	-4.57077		-3.3458	-1.38811	-2.6203	-5.48621	0.380248	1.11818	-0.56776	0.104136	3.19263	-8.98464
8.5		-0.3932	4.79264	-3.85592	1.59878	0.951638	0.061252	6.52495	2.00683	3.5568	-2.80318		-5.92534	-0.46418	3.59321	9.75417	0.422829	0.096599	0.393908	-2.33844	-0.83201	0.045055		-3.10138	2.29651	-1.90843	1.34762	-1.81052	-2.7883	-4.39665	2.90691	-2.28	-4.77251		-3.24155	-1.54787	-2.75172	-5.68507	0.644196	1.60023	-1.01645	0.525583	3.77114	-8.36611
8.52		-0.21004	4.18934	-3.80553	1.53224	1.15014	-0.35615	6.32842	2.28115	3.33185	-2.73155		-5.98388	-0.54722	3.17682	9.73903	0.671855	0.303999	0.418786	-2.15698	-1.04441	-0.26023		-2.94777	2.01029	-2.14607	1.52481	-2.26233	-3.0385	-4.90149	3.28737	-2.05924	-4.7496		-3.25201	-1.98533	-2.70128	-6.29463	1.08786	1.98676	-1.02538	1.51167	4.17966	-7.93354
8.54		-0.09079	3.88636	-3.6426	1.16762	1.12241	-0.78588	6.25684	2.41672	3.26643	-2.55507		-6.01723	-0.4335	2.51938	9.83838	1.09154	0.482594	0.378707	-2.30046	-1.33123	-0.38846		-3.09422	1.74679	-2.43975	1.52884	-2.60755	-2.97547	-5.10771	3.32784	-1.87051	-5.33898		-3.38056	-2.25074	-2.70586	-6.98944	1.03253	1.89622	-0.61182	1.97567	4.20594	-8.11644
8.56		-0.23717	3.681	-3.36599	0.803346	1.12768	-0.73379	6.3083	2.28677	3.32151	-2.44949		-5.89603	-0.25582	1.93151	9.5508	1.22324	0.15432	0.429831	-2.50283	-1.39308	-0.64165		-3.54365	1.73924	-2.46761	1.3284	-2.71477	-2.79162	-5.06066	3.10891	-1.70065	-5.63029		-3.51006	-2.22976	-2.41201	-7.35811	0.671822	1.5156	-0.18253	1.78447	3.76628	-8.33
8.58		-0.12108	3.67403	-3.22128	0.466928	1.10201	-0.4907	6.03536	1.73116	3.2874	-2.34288		-5.80067	-0.17153	1.54047	9.03526	0.949767	-0.26652	0.367626	-2.56504	-1.30424	-0.82558		-3.86441	1.94103	-2.57858	0.723036	-2.3959	-2.45285	-4.78727	2.63405	-2.03641	-6.19932		-3.52264	-1.96431	-2.19105	-7.0401	0.003698	1.06974	-0.14931	1.15929	3.18519	-8.3356
8.6		0.328916	3.56529	-3.21029	0.485822	1.10415	-0.22402	5.90063	1.73639	3.21173	-2.31065		-5.82755	-0.50741	1.78646	8.32983	0.453056	-0.51576	0.209793	-2.69436	-1.30496	-1.13578		-3.8439	2.1963	-2.76377	0.227068	-2.07972	-2.56246	-4.70068	2.55925	-2.50696	-6.31696		-3.30097	-1.9141	-1.82906	-6.31186	-0.33755	0.877659	-0.44133	0.791824	2.76391	-8.11828
8.62		0.957482	3.3911	-3.60671	0.603528	1.11731	-0.3388	5.76198	1.72632	3.34941	-2.32617		-5.84188	-0.81843	2.53747	8.03548	0.475697	-0.37829	-0.01492	-2.93737	-1.53328	-1.23104		-3.5577	2.08666	-3.03356	0.078191	-1.76633	-2.58143	-4.71558	2.67125	-2.97317	-6.25398		-2.81333	-1.69322	-1.51327	-5.85731	-0.55977	0.769664	-0.76004	1.31443	3.14683	-7.8991
8.64		1.19612	3.06217	-4.07563	0.941903	1.13065	-0.43676	5.87094	1.93686	3.68443	-2.46148		-5.92207	-1.01604	3.58332	8.36869	0.727671	-0.34447	-0.01899	-3.24997	-1.72994	-1.23187		-3.38516	1.84117	-3.26961	0.260442	-1.66939	-2.73573	-4.4523	2.85581	-2.81869	-5.61242		-2.46676	-1.62284	-1.19003	-5.99047	-0.26955	0.563769	-0.63513	1.87663	3.64557	-7.75762
8.66		0.991433	2.91443	-4.2913	1.06711	1.12283	-0.58612	5.56602	1.86761	4.15824	-2.68467		-5.85965	-1.0335	4.29531	9.28293	1.20612	-0.28236	0.0931	-3.53387	-1.71752	-1.08454		-3.29446	1.57026	-3.50901	0.372043	-1.62238	-2.78519	-3.99737	2.66685	-2.93323	-4.66486		-2.4511	-1.77835	-1.14162	-6.45639	0.106391	0.335698	-0.45388	2.17424	3.98224	-7.3025
8.68		0.54199	2.94205	-4.14241	1.16798	1.1615	-0.60807	5.5159	1.92864	4.41093	-2.83091		-5.79832	-1.0643	4.17908	10.1764	1.34938	-0.37017	0.170506	-3.3698	-1.3268	-1.14543		-3.42123	1.49637	-3.61289	0.313272	-1.55225	-3.0897	-3.67545	2.61047	-2.91893	-4.16525		-2.7557	-1.6671	-1.24	-6.52504	0.628272	0.188747	0.104858	1.63276	3.99451	-6.93312
8.7		0.08207	3.32463	-3.96251	0.831696	1.09358	-0.94732	5.66904	1.93277	4.56814	-2.89289		-5.53504	-1.17477	3.63271	11.2165	1.75619	-0.16125	0.193118	-2.77716	-1.22384	-1.30146		-3.42355	1.45058	-3.59119	0.264507	-1.36938	-3.44407	-3.85909	2.67441	-3.35786	-3.96341		-3.02759	-1.77817	-1.75333	-6.18786	0.703201	0.31293	0.305206	0.838162	3.89746	-6.48309
8.72		-0.01513	3.44685	-3.86226	0.666766	0.990335	-1.30019	6.06579	1.9168	4.49059	-2.80927		-5.44214	-1.22723	2.71413	11.6392	1.56357	0.003953	0.115263	-1.94543	-1.20851	-1.43083		-3.45652	1.28129	-3.48067	0.171738	-0.94891	-3.58479	-4.16944	2.79258	-3.46244	-3.98025		-3.30244	-1.5473	-2.14707	-5.86291	0.401332	0.538425	0.715159	0.067764	3.81109	-6.35286
8.74		0.341221	3.51527	-4.015	0.397033	0.880532	-1.45698	6.09657	1.92497	4.36731	-3.05		-5.53276	-1.27229	2.32147	11.7717	1.20025	0.190606	-0.2528	-1.66052	-1.57091	-1.65174		-3.29381	1.02209	-3.41616	0.106281	-0.73617	-3.3009	-4.16843	2.73807	-3.56463	-3.66822		-3.57047	-2.00572	-2.62438	-5.94324	0.408839	0.988353	0.679852	-0.31726	3.40909	-6.00946
8.76		0.906614	3.19308	-3.7255	0.681509	1.05565	-1.21026	5.81466	2.01938	4.26699	-3.34591		-6.0056	-1.17118	2.32438	10.8284	0.571019	0.130065	-0.51003	-2.00498	-1.49243	-1.90248		-3.05315	0.683563	-3.47061	0.042411	-0.64498	-2.85088	-3.93494	2.5283	-3.4326	-3.53795		-3.79542	-2.20352	-2.66856	-6.41272	0.778848	1.62666	0.764893	-0.45799	2.98677	-5.96238
8.78		1.30602	2.92083	-3.63814	0.864372	1.46171	-0.74913	5.47001	2.207	4.21264	-3.726		-6.22242	-1.18233	2.77942	9.98504	0.621	0.148489	-0.51253	-2.54798	-1.25212	-2.22387		-2.89326	0.401346	-3.55948	0.154483	-1.10422	-2.26947	-3.97773	2.48638	-3.44978	-3.65773		-3.84897	-2.39567	-2.68715	-6.77595	1.37301	2.15256	0.430291	-0.38255	2.65537	-5.89146
8.8		1.38973	2.70142	-3.53611	1.07457	1.69615	-0.27465	5.37366	2.26223	4.10094	-3.63346		-6.26531	-1.20639	3.20336	9.08551	1.07675	0.210744	-0.20305	-2.82899	-0.70518	-2.17372		-2.83784	0.190213	-3.6168	0.222367	-1.39269	-1.9385	-4.36205	2.22944	-3.61443	-4.24849		-3.75353	-2.21453	-2.37914	-6.90986	1.05083	2.25696	0.275852	-0.23779	2.91052	-6.32113
8.82		1.35856	2.71191	-3.85187	1.06724	1.46381	0.301645	5.26762	2.25842	3.90486	-3.48696		-5.92817	-1.45078	3.54291	8.87497	1.68074	0.226861	-0.15322	-2.95006	-0.49777	-1.9207		-3.07421	0.15944	-3.69178	0.238629	-1.55373	-1.69942	-4.85426	2.22542	-3.60462	-4.5566		-3.59797	-2.0077	-2.01177	-6.52607	0.274767	2.25193	0.117503	-0.10984	3.42696	-6.42645
8.84		1.30233	2.80464	-4.00916	0.97505	1.04868	0.638295	5.134	2.21324	3.65051	-3.31298		-5.85457	-1.56105	3.76699	8.62356	2.18627	0.242833	-0.45894	-2.95102	-0.4601	-1.54509		-3.11432	0.280607	-3.58785	0.001346	-1.27332	-1.73881	-5.09727	2.06898	-3.20841	-4.84047		-3.34387	-1.86229	-1.88269	-6.24763	-0.45496	2.19347	0.002717	0.073305	4.17619	-6.48277
8.86		1.18849	2.57191	-3.89228	0.837237	0.694418	0.67518	5.14098	2.1326	3.57624	-3.52089		-5.90553	-1.55964	4.35088	8.48809	2.59714	0.063725	-0.63584	-2.99824	-0.66933	-1.18578		-3.03295	0.49987	-3.61661	-0.12199	-1.07263	-1.71232	-5.21422	2.42614	-2.85792	-4.75308		-3.08346	-1.75425	-1.95875	-5.94386	-0.5024	2.39279	-0.0388	0.17499	4.47071	-6.29905
8.88		1.17026	2.28371	-3.7051	0.61177	0.750329	0.124696	5.17505	1.92974	3.49857	-3.72075		-6.18529	-1.47055	4.68113	8.38154	2.8569	0.204128	-0.62746	-2.8437	-0.85414	-1.06371		-2.5776	0.760387	-3.56894	-0.25582	-0.9258	-1.4275	-5.44563	2.39592	-2.99388	-4.88057		-2.88425	-1.58773	-2.19754	-5.77159	-0.20282	2.11969	-0.22149	0.092233	4.41088	-6.28851
8.9		1.12122	1.95047	-3.65807	0.659659	0.768293	-0.45074	5.39532	1.84689	3.45107	-3.94766		-6.39944	-1.4517	4.91627	8.27904	2.91143	0.148297	-0.26063	-2.65967	-1.09957	-1.0823		-2.22596	0.918057	-3.7276	-0.15896	-0.81955	-0.90219	-5.41573	2.44538	-3.42902	-5.23497		-2.7998	-1.54476	-2.37556	-5.51374	-0.05473	1.98486	-0.11737	-0.48985	4.11382	-6.71274
8.92		1.27651	2.35813	-3.72218	0.830678	0.888109	-0.90629	5.03294	1.89329	3.20603	-3.82002		-6.51046	-1.70821	4.63059	8.44284	2.78676	0.298392	-0.22622	-2.58476	-1.08513	-1.24869		-1.96929	1.00973	-3.69752	-0.29327	-0.69297	-0.5751	-5.28022	2.05877	-3.78071	-5.73131		-2.8626	-1.54726	-2.4071	-5.46176	-0.10664	1.78581	-0.18142	-1.23963	4.06436	-6.83585
8.94		1.15044	3.08434	-3.87238	0.938967	0.721812	-1.0247	4.76951	2.10558	3.05517	-3.65827		-6.44676	-1.93656	4.47962	8.51132	2.62821	0.108069	-0.14108	-2.54522	-0.91399	-1.20204		-2.13479	0.929908	-3.60203	-0.32042	-0.59217	-0.46526	-4.87109	2.13502	-3.70358	-6.34161		-3.14029	-1.65385	-2.42775	-5.86606	-0.13438	2.11657	0.111615	-1.68696	4.46902	-7.04551
8.96		1.04872	3.92	-3.73103	0.706511	0.517068	-0.82101	4.46157	2.24147	3.05088	-3.28491		-6.28896	-2.10723	4.5966	8.72628	2.67927	-0.02003	-0.48105	-2.78535	-0.78002	-1.03863		-2.23066	0.978204	-3.38357	-0.41923	-0.55253	-0.61492	-4.92897	2.10345	-3.12573	-6.32116		-3.44706	-1.7726	-2.01267	-6.13183	-0.00397	2.1414	0.289041	-1.77259	4.93515	-6.37198
8.98		0.81921	4.24738	-3.71907	0.341978	0.200586	-0.49374	4.64474	2.1848	3.25591	-3.07432		-6.2141	-2.11787	4.80466	8.7314	2.87946	-0.27737	-0.73177	-2.77879	-0.98425	-0.90556		-2.37467	1.13671	-3.15801	-0.13125	-0.49092	-0.52417	-5.12404	2.23556	-2.16219	-6.06363		-3.6204	-1.98369	-1.75393	-6.06123	0.001353	2.00399	0.516353	-1.65337	5.1982	-5.98386
9		0.896058	4.1878	-3.40067	0.1821	0.13154	-0.36181	4.82021	2.13468	3.30864	-2.86758		-6.08051	-2.06493	5.14237	8.41765	3.18018	-0.42493	-1.18824	-2.94683	-1.24539	-0.8639		-2.41133	1.51599	-2.85417	-0.07922	-0.41714	-0.69922	-5.26554	2.19143	-1.29669	-5.47155		-3.41988	-2.22884	-1.59657	-5.42565	-0.18491	1.5718	0.394701	-1.69205	4.91483	-5.4237
9.02		1.11154	3.95755	-3.51058	0.220122	0.31782	-0.34745	4.81459	1.77281	3.23224	-2.94223		-5.94554	-2.09374	5.37957	7.73494	2.93746	-0.45796	-1.05221	-2.97698	-1.08976	-0.92459		-2.71353	1.76317	-2.49802	-0.0519	-0.42958	-0.71843	-5.09013	2.38089	-0.81137	-5.32344		-3.2504	-2.39977	-1.82088	-4.87787	-0.54029	1.50869	0.239676	-1.67011	4.4893	-5.24354
9.04		1.24299	3.81791	-3.61074	0.213896	0.612508	-0.65274	4.85326	1.63848	2.9942	-3.02675		-5.62674	-2.08393	5.73597	6.90545	2.40057	-0.4067	-0.54133	-3.19527	-0.7217	-0.6571		-2.8454	1.91061	-2.28573	-0.41857	-0.63284	-0.58074	-4.66636	2.61804	-0.72877	-5.27003		-3.06792	-2.39896	-2.24008	-4.67143	-0.4849	1.38392	-0.13669	-1.67476	4.21394	-4.85481
9.06		1.17308	3.67058	-3.7317	0.204361	0.768626	-0.69362	4.79533	1.39266	2.84137	-3.15622		-5.50518	-2.22472	6.43702	6.05965	1.44928	-0.35242	0.005513	-3.37352	-0.29124	-0.33544		-2.79268	2.02596	-2.34402	-0.48035	-1.03246	-0.13269	-4.69316	2.63374	-0.77606	-5.6396		-3.13148	-2.37809	-2.60557	-4.65618	-0.21342	1.24097	-0.2284	-1.44603	4.20913	-4.15031
9.08		0.88276	3.6798	-3.51063	0.186388	0.718835	-0.8494	4.60984	1.60126	2.68824	-3.04574		-5.55495	-2.53228	7.0653	5.67185	0.882427	-0.33594	0.081893	-3.36809	-0.15087	-0.14673		-2.61336	2.39995	-2.5195	-0.54951	-1.481	0.248821	-4.85888	2.5865	-1.09665	-5.97062		-3.13867	-2.15934	-2.78633	-4.72467	0.276313	0.879887	-0.33764	-1.20082	4.1109	-3.65971
9.1		0.745641	3.74336	-3.21776	0.40414	0.660343	-0.90902	4.15525	1.73223	2.50853	-2.93627		-5.68113	-2.77356	7.34673	5.38007	0.54651	-0.17285	-0.3269	-3.2507	-0.08091	-0.48104		-2.62423	2.85835	-2.7194	-0.32618	-1.77327	0.147178	-5.44056	2.52913	-1.11846	-6.45294		-3.38091	-1.72796	-2.89771	-4.80012	0.476731	1.01875	-0.0551	-0.63114	3.91927	-3.37881
9.12		0.785556	4.17842	-3.3569	0.551625	0.666733	-0.91931	3.9439	1.98424	2.28884	-2.83439		-5.81652	-2.7966	6.73724	5.65006	0.86174	0.051918	-0.24604	-2.97507	-0.17916	-0.98909		-2.58073	3.1746	-2.90259	-0.25394	-1.93273	-0.03884	-5.80834	2.71588	-1.13934	-6.70333		-3.47097	-1.32017	-2.92707	-4.99576	0.476096	1.16226	0.226184	-0.11741	3.78464	-3.52518
9.14		0.868388	4.48381	-3.4586	0.753891	0.786465	-1.05775	4.04283	2.06724	2.06917	-2.92629		-5.87468	-2.39891	6.07635	5.85394	1.32703	0.177854	-0.08206	-2.77992	-0.15131	-1.25051		-2.30442	3.09807	-3.16436	-0.09306	-1.9249	-0.4102	-6.0266	2.60393	-1.05605	-7.06563		-3.48746	-1.3481	-3.2645	-5.10647	0.617785	1.35828	0.81869	0.260164	3.67991	-3.15158
9.16		0.931501	4.68449	-3.70224	0.876707	0.944519	-0.77758	4.23145	2.32662	1.91224	-2.94642		-6.1508	-2.27385	5.75997	6.03314	1.93336	0.116913	0.383438	-2.68518	0.077394	-1.25814		-1.81988	2.91609	-3.18971	-0.03081	-1.94481	-0.64824	-6.05657	2.2216	-1.33608	-7.18526		-3.28081	-1.9387	-3.50536	-4.84008	0.739079	1.08443	1.3692	0.30575	3.7439	-2.30022
9.18		0.826684	4.50351	-3.72644	0.897793	1.26566	-0.53025	4.34681	2.27848	1.97392	-3.03563		-6.35495	-2.33297	5.94566	5.79198	2.38289	0.05344	0.362823	-2.65676	0.381724	-1.18148		-1.41237	2.74569	-2.94884	-0.14711	-1.86047	-0.84316	-5.78824	1.61524	-1.56549	-6.97799		-3.3407	-2.55936	-3.88699	-4.33036	0.925421	0.872039	1.68527	0.267119	3.77735	-1.34423
9.2		0.724868	4.28089	-4.18944	0.840878	1.57873	-0.07306	4.65332	2.16033	2.07914	-3.16589		-6.57802	-2.76978	6.09092	5.11335	2.79767	0.246165	0.592827	-2.95508	0.582823	-1.09895		-1.24811	2.9008	-2.41672	-0.40714	-1.92485	-0.7853	-5.74814	1.27212	-1.72141	-6.29584		-3.58667	-2.70501	-3.75181	-3.88326	0.456915	0.768519	1.65339	0.479769	4.32062	-0.83884
9.22		0.554791	4.00489	-4.35027	0.698914	1.7713	-0.08556	4.95806	1.99521	2.13517	-3.48962		-6.74769	-2.84426	5.96744	4.44026	3.20817	0.384838	0.678561	-3.48149	0.447312	-0.99424		-1.15596	3.08828	-2.06322	-0.73411	-1.79798	-0.44028	-5.43337	1.34692	-1.83171	-5.82607		-3.79067	-2.54413	-3.40706	-3.98041	0.043661	1.06367	1.2709	0.655021	4.63606	-1.25297
9.24		0.2794	3.84992	-4.65786	0.779167	1.60929	-0.42583	5.17984	2.107	1.92301	-3.73933		-6.99724	-2.85687	5.38561	4.15488	3.24922	0.40395	0.655716	-4.00688	0.35509	-0.8589		-1.30524	3.38474	-1.97614	-0.64116	-1.57048	-0.13396	-5.31331	1.7179	-1.89758	-5.76539		-3.65798	-2.17345	-2.88398	-4.72578	-0.37453	1.36893	0.767196	0.619013	4.80675	-1.61875
9.26		0.026809	3.82598	-4.68092	0.864842	1.5043	-0.86041	4.88491	2.10152	1.75793	-3.84041		-7.17035	-2.54686	4.94725	4.51651	3.24426	0.121847	0.242731	-4.14391	0.214714	-0.98761		-1.19806	3.48521	-2.12893	-0.43869	-0.92643	0.034115	-4.91935	2.21347	-1.76778	-6.03596		-3.53523	-2.37737	-2.89393	-5.54536	-0.15011	1.52549	0.185597	0.096246	4.20899	-2.09699
9.28		-0.10771	4.06754	-5.05908	0.962363	1.33103	-1.11379	4.76893	1.82898	1.85952	-3.69955		-7.16081	-2.49376	4.80274	5.05467	3.08933	-0.04283	-0.19375	-3.82069	0.34656	-1.08943		-1.23718	3.60186	-2.29234	-0.2353	-0.39222	-0.24446	-4.75853	2.39735	-1.56459	-6.36516		-3.59968	-2.57804	-2.67181	-5.88649	0.02873	1.43401	-0.3147	-0.53794	3.72991	-2.04672
9.3		0.182852	4.27119	-5.19853	0.744454	1.32888	-1.16446	4.6163	1.6865	2.09003	-3.58891		-7.12241	-2.47508	5.07978	5.2119	3.19967	0.043363	-0.4487	-3.45299	0.377701	-1.05821		-0.81396	3.59479	-2.33699	-0.38215	0.064365	-0.65115	-4.52488	2.33091	-1.27377	-6.36484		-3.71243	-3.15099	-2.17926	-5.53001	0.125268	1.45827	-0.47835	-1.1257	3.32339	-2.16558
9.32		0.445462	4.45026	-4.91343	0.337475	1.17351	-0.9839	4.93382	1.78986	2.28584	-3.6484		-7.16939	-2.55181	5.24773	4.8098	3.04673	0.23729	-0.29949	-3.33669	0.611344	-0.68126		-0.46378	3.5978	-2.40405	-0.67624	0.127415	-0.9684	-4.56868	1.7576	-1.23278	-6.33761		-3.52744	-3.1464	-1.07916	-5.1609	-0.09049	1.54307	-0.34351	-1.27612	3.35935	-2.20935
9.34		0.542347	4.23012	-4.47836	0.007558	1.13126	-0.75186	4.67922	2.0457	2.30157	-3.83273		-7.35165	-2.39954	5.2759	4.26063	2.99039	0.335255	-0.22955	-3.30903	0.936555	-0.49086		0.019633	3.50525	-2.33354	-0.96688	0.244213	-0.82844	-4.55879	1.24312	-1.13282	-6.01524		-3.45777	-2.91874	-0.52493	-5.00989	-0.0696	1.43775	-0.04037	-1.34403	3.34276	-2.14498
9.36		0.291764	4.22953	-4.10048	-0.01472	1.10397	-0.22698	4.35387	1.92106	2.34452	-4.01327		-7.37239	-2.03801	5.21381	3.76609	3.06931	0.319603	-0.04066	-3.45011	1.45447	-0.48832		0.284283	3.43356	-2.22548	-1.12108	0.446524	-0.46858	-4.68556	0.772918	-1.12211	-6.08045		-3.53648	-2.17984	-0.77788	-5.01663	0.014324	1.3337	-0.0632	-1.32303	3.43532	-1.9821
9.38		0.312815	4.31533	-4.45696	0.079626	1.01082	-0.05011	3.61332	1.52106	2.48011	-3.95113		-7.28746	-1.64825	4.92373	3.48191	3.4588	0.253022	-0.17695	-3.31293	1.82846	-0.63083		0.312527	3.14246	-2.07837	-1.06202	0.888012	-0.26017	-4.72768	0.571821	-1.0217	-6.14049		-4.01268	-1.77382	-1.28984	-4.84692	0.237593	1.24555	-0.44621	-1.4433	3.52753	-1.79132
9.4		0.323529	4.62052	-4.29121	0.257184	1.1298	0.110527	3.46256	0.984414	2.57769	-4.02336		-7.07537	-1.45067	4.58855	3.22572	3.81928	0.139149	0.021613	-3.3081	2.05245	-0.37166		0.472929	2.75939	-2.15832	-0.98816	1.30846	-0.68441	-4.95159	0.158605	-0.73701	-6.28985		-4.1138	-1.84153	-1.6992	-4.71634	-0.10562	1.50693	-0.78179	-1.34567	3.71194	-1.71388
9.42		0.410894	4.53283	-4.06166	0.437717	1.26335	-0.09057	3.55338	0.63861	2.62507	-4.12609		-6.97786	-1.38269	4.19755	3.03627	4.20089	-0.17053	-0.01868	-3.15546	2.17578	-0.10601		0.443573	2.40912	-2.22925	-1.07681	1.57195	-1.35791	-5.3193	-0.44013	-0.31241	-6.13074		-4.00814	-2.46897	-1.30687	-4.86085	-0.46009	1.52095	-1.07935	-1.11035	3.74824	-1.59596
9.44		0.014862	4.05582	-3.37138	0.936735	1.63679	0.07435	3.88841	0.594381	2.62992	-4.42634		-6.72452	-1.33182	4.20567	2.88512	4.93408	-0.50828	-0.02527	-3.08042	2.30696	0.120715		0.614359	2.44257	-2.11916	-1.27627	1.71294	-1.74596	-5.53064	-0.72296	0.325156	-6.08244		-3.50484	-2.86673	-1.21985	-5.10374	-0.83482	1.32804	-1.09191	-0.81356	3.55881	-1.19732
9.46		-0.26598	3.50743	-3.26254	1.23842	1.67759	0.150281	4.24213	0.729968	2.78002	-4.53162		-6.43006	-1.03096	4.17154	2.50864	5.98837	-0.69867	-0.29799	-2.98979	2.45588	-0.01564		0.536852	2.74366	-1.78905	-1.43931	1.78322	-1.49624	-5.35289	-0.65398	0.815518	-6.05202		-3.27248	-2.81092	-1.021	-5.31563	-0.83592	0.98122	-1.20778	-0.52522	2.91711	-0.83765
9.48		-0.71864	3.2049	-3.08353	1.28543	1.4798	0.291778	4.59955	0.910515	3.06618	-4.43512		-6.05724	-0.70644	4.34892	2.25197	6.89046	-0.84873	-0.42918	-2.80895	2.49153	0.205254		0.709043	2.88909	-1.5748	-1.47566	1.76368	-0.91033	-4.73521	-0.16335	0.956485	-6.1495		-3.33194	-2.22052	-1.13134	-5.21252	-0.84522	0.775427	-0.90936	-0.00095	2.32109	-0.71726
9.5		-0.87345	3.19558	-3.06471	1.00665	1.07137	0.08892	5.12221	1.10234	3.29698	-4.22453		-5.97837	-0.40554	4.32725	2.1226	7.39176	-0.76267	-0.27099	-2.80675	2.43627	0.535085		0.814189	2.81132	-1.58861	-1.4959	1.62752	-0.63178	-4.26764	0.089554	0.879614	-6.14518		-3.78415	-1.79129	-1.01166	-4.87454	-1.10511	0.894991	-0.65043	0.610187	1.7783	-0.89115
9.52		-1.21645	3.24306	-2.90825	0.81014	0.631701	0.027158	5.30146	1.18523	3.30947	-4.19977		-6.06703	-0.36408	4.75634	2.50093	7.16727	-0.60513	-0.09915	-2.85678	2.07269	0.754258		1.08116	2.5341	-1.78929	-1.42943	1.38614	-0.68212	-4.01504	0.7585	0.611286	-6.1492		-4.18943	-1.82147	-0.58223	-4.48786	-1.47236	1.11742	-0.41806	1.0858	1.73709	-1.03895
9.54		-1.40533	3.01211	-2.97001	0.756142	0.571959	0.041136	5.10567	1.30922	3.14182	-4.4915		-6.30796	-0.48623	5.12955	2.93309	7.18235	-0.40418	0.002995	-3.13759	1.96131	0.328943		1.02432	2.36351	-1.89826	-1.22064	1.2273	-1.0635	-3.75046	1.25138	0.858564	-6.01887		-4.40346	-2.06645	-0.03273	-4.14757	-1.84077	1.30519	-0.52624	0.999799	1.72813	-0.71945
9.56		-1.31174	2.7262	-2.96591	0.661735	0.591568	0.465801	4.52655	1.17338	2.91531	-4.84673		-6.63115	-0.77894	5.45363	3.09763	7.12021	-0.4933	-0.14248	-3.23404	1.96826	-0.33519		1.16047	2.25016	-1.92246	-0.94943	1.07484	-1.24341	-3.46312	1.83444	1.17172	-5.87979		-4.30338	-2.1332	0.441433	-4.11643	-1.95003	1.31412	-0.81502	0.819349	1.97302	-0.39846
9.58		-1.18414	2.42721	-3.17709	0.656546	1.01927	0.616248	4.11845	1.22877	2.77019	-4.9275		-6.9089	-0.95357	5.26032	2.92583	7.53502	-0.70168	-0.19207	-3.01855	2.40118	-0.77433		1.23518	2.13964	-1.93897	-0.77378	1.02991	-1.25194	-3.17592	1.71558	1.54112	-5.91672		-3.84678	-1.92753	0.218506	-4.11504	-1.53827	0.823273	-1.0717	0.563575	1.96454	-0.11655
9.6		-0.95783	2.60474	-3.43205	0.603606	1.12626	0.891595	4.03055	1.16412	2.62765	-4.7961		-7.12016	-0.94239	4.83834	2.26677	7.25433	-0.79053	-0.11005	-2.65778	2.70492	-0.88026		1.89188	2.04764	-2.13184	-0.77325	1.01439	-0.93492	-3.46637	1.6551	1.10248	-6.28123		-3.56413	-1.98068	-0.23604	-4.31181	-1.06819	0.228827	-1.02514	0.569687	1.71821	-0.30869
9.62		-1.24768	2.80212	-3.73844	0.890843	1.12545	0.643916	4.06537	1.46761	2.63941	-4.71368		-7.13776	-0.74367	4.60007	2.00276	6.89615	-0.45876	-0.04716	-2.31331	2.96231	-0.65285		2.19065	2.17717	-2.42897	-0.81089	1.15888	-0.72042	-3.82652	1.38474	0.338857	-6.6759		-3.41756	-2.30311	-0.52921	-4.44074	-0.82325	-0.37545	-0.85502	0.273641	1.23493	-0.33852
9.64		-1.24108	2.97665	-3.88635	1.04373	0.667171	0.74373	4.16881	1.52672	2.81239	-4.79969		-7.19451	-0.56642	4.53708	1.8303	5.97976	-0.11336	-0.02366	-2.3071	2.88779	-0.41088		2.31537	2.459	-2.62059	-0.60685	1.19727	-0.44551	-4.32372	1.31645	-0.15862	-7.02619		-3.71367	-2.53336	-0.63696	-4.29177	-1.24114	-0.33697	-0.56109	0.030821	1.03026	-0.44808
9.66		-1.25199	2.65369	-3.90193	1.21381	0.352229	0.390425	4.14733	1.63054	3.12961	-4.9974		-7.25531	-0.38039	4.72742	2.38844	5.34031	0.335895	-0.01476	-2.17512	2.69988	-0.1482		1.90049	2.75027	-2.68823	-0.06649	1.04019	-0.44488	-4.50771	1.24257	-0.01376	-7.00351		-3.90893	-2.54709	-0.75496	-3.73362	-1.65018	-0.03622	-0.45549	-0.39555	1.26444	-0.5357
9.68		-1.13135	2.39498	-3.85599	1.0646	0.133039	0.189039	4.21659	1.30653	3.14455	-5.1261		-7.19363	-0.05248	4.70045	2.5307	4.93242	0.445923	-0.03012	-2.0858	2.404	-0.11906		1.72744	2.68392	-2.69272	0.75809	0.55283	-0.49969	-4.47865	1.35234	0.636459	-6.63475		-3.99128	-2.53678	-1.25841	-3.2628	-1.65269	0.219916	0.140425	-0.45724	1.71297	-0.70379
9.7		-1.03299	2.04688	-4.01216	0.842014	0.204312	-0.26207	4.12239	1.14873	2.95541	-5.28329		-7.05861	0.262148	4.63808	2.47371	5.40783	0.510341	-0.15146	-2.09666	2.32245	-0.06171		1.84306	2.53753	-2.82232	1.56635	0.19392	-0.68509	-4.56171	1.28476	1.05524	-6.13442		-3.77748	-2.70451	-1.75111	-3.01531	-1.59672	0.210187	0.761395	-0.25893	2.00055	-0.90329
9.72		-0.74816	1.87342	-4.16197	0.798432	0.452998	-0.52342	4.16315	1.00961	2.52076	-5.45681		-6.84613	0.530914	4.37407	2.05626	6.17624	0.243298	-0.41118	-2.43838	2.35505	-0.03133		2.18257	2.45213	-2.88874	2.20457	0.047505	-0.78517	-4.63938	1.22212	1.32826	-5.93772		-3.81025	-2.76828	-1.94266	-3.26909	-1.41314	-0.13931	1.37167	0.132596	1.9564	-0.96146
9.74		-0.20163	1.46382	-4.34357	0.813077	0.873371	-0.77666	4.18739	0.957598	2.35735	-5.62657		-6.89014	0.537766	4.06191	2.03784	6.26429	-0.03796	-0.54088	-2.9313	2.59102	-0.00873		2.22562	2.55338	-2.96209	2.66901	0.294166	-0.51238	-5.01718	1.24887	1.32525	-6.42439		-3.81125	-2.57025	-1.76056	-3.54694	-1.8031	-0.45442	1.51742	0.425883	1.79641	-1.22905
9.76		0.137132	1.29638	-4.16685	0.914102	1.19323	-0.93178	4.3294	0.844011	2.11383	-5.80577		-6.82844	0.724814	3.26087	2.58058	5.85202	-0.34928	-0.54221	-3.11637	2.76932	-0.0074		2.04734	2.64968	-2.90601	2.92464	0.407159	-0.11438	-5.13569	1.06311	1.30643	-6.81856		-4.22472	-2.5977	-1.4396	-4.13555	-1.98983	-0.78205	1.42026	0.483509	1.69753	-1.20365
9.78		0.286099	1.32975	-4.21736	0.85006	1.09348	-0.87718	4.39574	0.955178	1.94876	-5.80988		-6.82846	0.871255	2.3142	2.88172	5.07034	-0.44917	-0.52249	-3.23892	2.76444	0.028018		1.53007	2.62971	-2.90345	3.16565	0.455028	0.583028	-5.16641	0.762015	1.72646	-7.24964		-3.98823	-2.67157	-1.45512	-4.38035	-2.27373	-0.68135	1.31938	0.653242	1.83168	-1.059
9.8		0.155599	1.86217	-4.30986	0.746099	0.87437	-0.69404	4.38452	1.38081	1.66884	-5.83095		-6.58418	1.12391	1.65962	2.83985	4.92077	-0.5232	-0.73499	-3.07924	2.46167	0.052733		1.35698	2.72415	-2.7721	3.21462	0.267462	0.884919	-5.14101	0.114661	2.57465	-7.28208		-4.0584	-3.05186	-1.5572	-4.50038	-2.02852	-0.36106	1.14301	1.09227	2.05768	-0.68828
9.82		0.221177	2.26191	-4.38568	0.781673	0.769501	-0.56901	4.28919	1.81583	1.65723	-5.83364		-6.48245	1.04746	1.78555	2.43111	4.4594	-0.27538	-0.99835	-2.82534	1.94093	-0.10726		1.43587	2.8189	-2.54662	3.29603	0.107653	1.02091	-4.77023	0.25837	3.66975	-7.58184		-3.70648	-2.88003	-1.69721	-4.19642	-1.91697	0.063788	1.28496	1.72678	2.19552	-0.42057
9.84		0.199251	2.4741	-4.06696	0.851274	1.13544	-0.70792	3.95618	1.93683	1.86015	-6.08804		-6.44815	1.15605	2.41119	2.09809	4.37683	-0.12181	-1.02614	-2.45809	1.61024	-0.29674		1.64544	3.00461	-2.23284	3.30092	-0.18409	0.814383	-4.68955	0.395974	4.06506	-7.66692		-3.7069	-2.85971	-1.88732	-3.77657	-2.17484	0.01308	1.39064	2.5143	2.14999	-0.36557
9.86		0.371754	2.13131	-3.85762	1.19357	1.3111	-0.7677	3.54361	1.69042	2.12524	-6.30731		-6.60507	1.12455	2.76582	2.11771	4.04213	0.142962	-0.8279	-2.1579	1.50896	-0.37264		1.68973	2.92487	-1.93821	3.47183	-0.41838	0.613949	-4.59449	0.805508	4.03256	-7.47233		-3.41636	-2.86355	-2.33139	-3.31098	-2.98609	-0.15284	1.65081	2.93584	2.12779	-0.44805
9.88		0.295978	1.95142	-4.01825	1.33173	1.22882	-0.87256	3.23935	1.48135	2.10679	-6.46717		-6.83478	1.1755	2.72846	1.72229	4.25116	-0.18946	-0.63938	-2.27233	1.637	-0.24441		1.28054	2.8481	-1.74581	3.63039	-0.51099	0.635643	-5.1977	0.959074	3.9212	-7.18754		-3.42556	-3.00775	-2.39826	-2.89123	-3.74203	-0.3199	1.59557	3.31419	2.4633	-1.01372
9.9		0.239723	1.82056	-4.35327	1.30162	0.750829	-0.77039	3.22309	1.23708	1.80568	-6.38093		-7.07877	0.694576	2.41416	1.58157	4.12217	-0.52464	-0.82292	-2.1674	1.6179	-0.30781		1.08606	2.6086	-1.55621	3.80651	-0.30368	0.81832	-5.40789	1.31804	4.10936	-6.77355		-3.55995	-3.02434	-2.43861	-3.01523	-4.08624	0.060497	1.60275	3.45979	3.22275	-1.73744
9.92		0.178121	1.88836	-4.66785	0.760156	0.437823	-0.87537	3.52975	1.23811	1.50511	-6.29703		-7.30681	0.255254	2.48739	1.34795	4.02244	-1.09839	-0.91977	-2.20447	1.38171	-0.35455		0.800253	2.43669	-1.35602	4.05932	-0.07049	1.50195	-5.25136	1.37668	4.45589	-6.8039		-3.7173	-2.59735	-1.99469	-3.38672	-4.1552	0.191895	1.39894	3.75388	3.80408	-2.50271
9.94		0.453592	1.71588	-4.75545	0.332737	0.282746	-1.00237	3.71952	1.09159	1.43382	-6.08732		-7.36893	-0.22085	2.65859	1.84387	3.66697	-1.05629	-0.90502	-1.93495	1.18394	-0.57116		0.641744	2.22413	-1.15934	4.55981	-0.00052	2.03755	-4.51381	1.24191	4.53084	-6.66679		-3.51924	-2.55686	-1.9964	-3.75583	-4.15973	0.244114	1.28989	3.72063	4.08887	-2.73651
9.96		0.710496	1.52084	-5.3544	0.003407	0.440175	-0.99413	3.99262	1.0508	1.51321	-5.95731		-7.31321	-0.43979	2.38492	2.26877	3.53159	-0.89814	-0.51267	-1.94019	1.12774	-0.3149		0.495024	2.16349	-1.10206	5.33969	-0.15231	2.2279	-4.10849	0.965036	4.79433	-6.84633		-3.14078	-2.70938	-1.6313	-3.92874	-4.34662	-0.08382	0.913378	3.40244	3.84848	-2.37684
9.98		0.848788	1.45165	-5.70012	0.077492	0.648894	-0.8086	4.03276	0.919735	1.50737	-5.8474		-7.18544	-0.73972	1.62589	2.37427	3.6614	-0.47104	-0.34687	-1.94108	1.45677	-0.27003		0.476501	2.15294	-1.24206	6.0861	-0.41771	1.99595	-4.01038	1.0858	4.66828	-7.02669		-2.87617	-3.35693	-1.16847	-3.6253	-4.45437	0.098962	0.648825	2.92656	3.60743	-1.69805
10		0.663803	1.45017	-6.14875	0.185096	1.02077	-0.3641	4.16683	0.781706	1.46165	-5.99258		-7.13005	-0.93623	0.712465	1.72352	3.64293	-0.39255	-0.31981	-2.11323	1.80292	0.018143		0.705335	2.14904	-1.48561	6.73466	-0.65616	1.61647	-4.49716	1.18433	4.81918	-7.41742		-3.01545	-3.60772	-0.65451	-3.54828	-4.53904	0.399261	0.369758	2.78057	3.28912	-1.24941

## Sheet: Figure 6e
	EGFP	EGFP & GFAP+	Ratio
1#	2968	2820	0.950135
2#	2578	2294	0.889837
3#	3044	2496	0.819974
4#	2399	2063	0.859942

## Sheet: Figure 6f
Brain region	Vector	Number	Mean	SD	SEM	p value
dHPC	AAV8	1321
dHPC	AAV8	1609
dHPC	AAV8	1074
dHPC	AAV8	1138	1285.5	239.723	119.861
dHPC	AAV11	2578
dHPC	AAV11	2720
dHPC	AAV11	2137
dHPC	AAV11	2061	2374	324.279	162.139	0.00167

## Sheet: Fig 6g
Brain region	Vector	Number	Mean	SD	SEM	p value
CPu	AAV5	4202
CPu	AAV5	3572
CPu	AAV5	4320	4031.33	402.146	232.179
CPu	AAV11	6384
CPu	AAV11	4945
CPu	AAV11	6091	5806.67	760.47	439.057	0.02328

## Sheet: Figure 7d
Brain region	Animal	Number	Mean	SD	SEM	p value
Cont-HPC	WT	1091
Cont-HPC	WT	1064
Cont-HPC	WT	1141	1098.67	39.0683	22.5561
Cont-HPC	APP/PS1	770
Cont-HPC	APP/PS1	742
Cont-HPC	APP/PS1	538	683.333	126.639	73.1148	0.00559
ENT	WT	295
ENT	WT	397
ENT	WT	360	350.667	51.6365	29.8124
ENT	APP/PS1	280
ENT	APP/PS1	179
ENT	APP/PS1	144	201	70.6187	40.7717	0.04142
MSC	WT	58
MSC	WT	70
MSC	WT	35	54.3333	17.7858	10.2686
MSC	APP/PS1	15
MSC	APP/PS1	27
MSC	APP/PS1	10	17.3333	8.73689	5.04425	0.03185

## Sheet: Supplementary Fig 1
	AAV9	AAV11
	14592	41268
	52155	22800
	45372	108300
	13737	344280
Mean	31464	129162
SD	20169.8	148042
SEM	10084.9	74020.9
p value		0.2388

[truncated: 3 more sheets: Supplementary Fig 3c, Supplementary Fig 10c, Supplementary Fig 13c]
